# Supplementary material for: Complete genome sequence of Shigella flexneri 5b and comparison with Shigella flexneri 2a
Source: BMC Genomics. 2006 Jul 6;7:173. doi: 10.1186/1471-2164-7-173 (PMC1550401; doi:10.1186/1471-2164-7-173)
Supplement: Additional file 2 — Orthologs of the MG1655 proteomes in Sf8401 and Sf301. 4194 proteins of MG1655 are selected to study their orthologs in Sf8401 and Sf301. [file 1471-2164-7-173-S2.xls]

## Sheet: Additional files-2.xls
		Additional file 2
Orthologs of the MG1655 proteomes in Sf8401 and Sf301
MG1655	Sf301	Sf8401	Gene	Product
b0001	SF0001	-	thrL	thr operon leader peptide
b0002	SF0002	SFV_0001	thrA	bifunctional: aspartokinase I (N-terminal); homoserine dehydrogenase I (C-terminal)
b0003	SF0003	SFV_0002	thrB	homoserine kinase
b0004	SF0004	SFV_0003	thrC	threonine synthase
b0005	SF0005	SFV_0004	yaaX	orf, hypothetical protein
b0006	SF0006	SFV_0005	yaaA	orf, hypothetical protein
b0007	SF0007 *	SFV_0006 *	yaaJ	inner membrane transport protein
b0008	SF0009	SFV_0007	talB	transaldolase B
b0009	SF0010	SFV_0008	mog	putative molybdochetalase in molybdopterine biosynthesis
b0010	SF0011	SFV_0009	yaaH	orf, hypothetical protein
b0011	SF0012	SFV_0010	yaaW	conserved hypothetical protein
b0012	SF0012	SFV_0010	htgA	positive regulator for sigma 32 heat shock promoters
b0013	SF0013	SFV_0011	yaaI	orf, hypothetical protein
b0014	SF0014	SFV_0012	dnaK	chaperone Hsp70; DNA biosynthesis; autoregulated heat shock proteins
b0015	SF0015	SFV_0013	dnaJ	chaperone with DnaK; heat shock protein
b0018	-	-	mokC	regulatory peptide whose translation enables hokC (gef) expression
b0019	SF0016	SFV_0014	nhaA	Na+/H antiporter, pH dependent
b0020	SF0017	SFV_0015	nhaR	transcriptional activator of nhaA
b0023	SF0020	SFV_0018	rpsT	30S ribosomal subunit protein S20
b0024	-	-	yaaY	orf, hypothetical protein
b0025	SF0021	SFV_0019	ribF	flavokinase and FAD synthetase
b0026	SF0022	SFV_0020	ileS	isoleucine tRNA synthetase
b0027	SF0023	SFV_0021	lspA	prolipoprotein signal peptidase (SPase II)
b0028	SF0025	SFV_0022	fkpB	FKBX-type 16KD peptidyl-prolyl cis-trans isomerase (a rotamase)
b0029	SF0026	SFV_0023	ispH	IspH protein
b0030	SF0027	SFV_0024	rihC	nucleoside hydrolase
b0031	SF0028	SFV_0025	dapB	dihydrodipicolinate reductase
b0032	SF0029	SFV_0026	carA	carbamoyl-phosphate synthetase, glutamine (small) subunit
b0033	SF0030	SFV_0027	carB	carbamoyl-phosphate synthase large subunit
b0034	SF0031	SFV_0028	caiF	transcriptional regulator of cai operon
b0035	SF0032	SFV_0029	caiE	possible synthesis of cofactor for carnitine racemase and dehydratase
b0036	SF0033	SFV_0030	caiD	carnitine racemase
b0037	SF0034	SFV_0031	caiC	probable crotonobetaine/carnitine-CoA ligase
b0038	SF0035	SFV_0032	caiB	l-carnitine dehydratase
b0039	SF0036	SFV_0033	caiA	probable carnitine operon oxidoreductase
b0040	SF0037	SFV_0034	caiT	probable carnitine transporter
b0041	SF0038	SFV_0035	fixA	probable flavoprotein subunit, carnitine metabolism
b0042	SF0039	SFV_0036 *	fixB	probable flavoprotein subunit, carnitine metabolism
b0043	SF0040	SFV_0037	fixC	flavoprotein; electron transport
b0044	SF0041	SFV_0038	fixX	putative ferredoxin
b0045	SF0042	SFV_0039	yaaU	putative transport protein
b0046	SF0043	SFV_0040	yabF	putative NAD(P)H oxidoreductase
b0047	SF0044	SFV_0041	kefC	K+ efflux antiporter, glutathione-regulated
b0048	SF0045	SFV_0042	folA	dihydrofolate reductase type I; trimethoprim resistance
b0049	SF0046	SFV_0043	apaH	diadenosine tetraphosphatase
b0050	SF0047	SFV_0044	apaG	orf, hypothetical protein
b0051	SF0048	SFV_0045	ksgA	S-adenosylmethionine-6-N',N'-adenosyl (rRNA) dimethyltransferase
b0052	SF0049	SFV_0046	pdxA	pyridoxine biosynthesis
b0053	SF0050	SFV_0047	surA	survival protein
b0054	SF0051	SFV_0048	imp	organic solvent tolerance
b0055	SF0052	SFV_0049	djlA	DnaJ-like membrane chaperone protein
b0056	-	-	yabP	orf, hypothetical protein
b0057	-	-	yabQ	orf, hypothetical protein
b0058	SF0053	SFV_0050	rluA	Ribosomal large subunit pseudouridine synthase A
b0059	SF0054	SFV_0051	hepA	probable ATP-dependent RNA helicase
b0060	SF0055	SFV_0052	polB	DNA polymerase II
b0061	SF0056	SFV_0053	araD	L-ribulose-5-phosphate 4-epimerase
b0062	SF0057 *	SFV_0054	araA	L-arabinose isomerase
b0063	SF0058	SFV_0055	araB	L-ribulokinase
b0064	SF0059	SFV_0056	araC	transcriptional regulator for ara operon
b0065	SF0060	SFV_0057	yabI	orf, hypothetical protein
b0066	SF0061	SFV_0058	yabJ	putative ATP-binding component of a transport system
b0067	SF0062	SFV_0059	yabK	putative transport system permease protein
b0068	SF0063	SFV_0060	tbpA	thiamin-binding periplasmic protein
b0069	SF0064	SFV_0061	yabN	putative transport protein
b0070	SF0065	SFV_0062 *	setA	Sugar efflux protein
b0071	SF0066	SFV_0063	leuD	isopropylmalate isomerase subunit
b0072	SF0067	SFV_0064	leuC	3-isopropylmalate isomerase (dehydratase) subunit
b0073	SF0068	SFV_0065	leuB	3-isopropylmalate dehydrogenase
b0074	SF0069	SFV_0066	leuA	2-isopropylmalate synthase
b0075	SF0070	-	leuL	leu operon leader peptide
b0076	SF0071	SFV_0067	leuO	probable transcriptional activator for leuABCD operon
b0077	SF0072	SFV_0068	ilvI	acetolactate synthase III, valine sensitive, large subunit
b0078	SF0073	SFV_0069	ilvH	acetolactate synthase III, valine sensitive, small subunit
b0079	SF0074	SFV_0070	fruL	fruR leader peptide
b0080	SF0075	SFV_0071	fruR	transcriptional repressor of fru operon and others
b0081	SF0078	SFV_0074	yabB	orf, hypothetical protein
b0082	SF0079	SFV_0075	yabC	putative apolipoprotein
b0083	SF0080	SFV_0076	ftsL	cell division protein; ingrowth of wall at septum
b0084	SF0081	SFV_0077	ftsI	septum formation; penicillin-binding protein 3; peptidoglycan synthetase
b0085	SF0082	SFV_0078	murE	meso-diaminopimelate-adding enzyme
b0086	SF0083	SFV_0079	murF	D-alanine:D-alanine-adding enzyme
b0087	SF0084	SFV_0080	mraY	phospho-N-acetylmuramoyl-pentapeptide transferase?
b0088	SF0085	SFV_0081	murD	UDP-N-acetylmuramoylalanine-D-glutamate ligase
b0089	SF0086	SFV_0082	ftsW	cell division; membrane protein involved in shape determination
b0090	SF0087	SFV_0083	murG	UDP-N-acetylglucosamine:N-acetylmuramyl- (pentapeptide) pyrophosphoryl-undecaprenol N-acetylglucosamine transferase
b0091	SF0088	SFV_0084	murC	L-alanine adding enzyme, UDP-N-acetyl-muramate:alanine ligase
b0092	SF0089	SFV_0085	ddlB	D-alanine-D-alanine ligase B, affects cell division
b0093	SF0090	SFV_0086	ftsQ	cell division protein; ingrowth of wall at septum
b0094	SF0091	SFV_0087	ftsA	ATP-binding cell division protein, septation process, complexes with FtsZ, associated with junctions of inner and outer membranes
b0095	SF0092	SFV_0088	ftsZ	cell division; forms circumferential ring; tubulin-like GTP-binding protein and GTPase
b0096	SF0093	SFV_0089	lpxC	UDP-3-O-acyl N-acetylglucosamine deacetylase; lipid A biosynthesis
b0097	SF0094	SFV_0090	yacA	orf, hypothetical protein
b0098	SF0095	SFV_0091	secA	preprotein translocase; secretion protein
b0099	SF0096	SFV_0092	mutT	7,8-dihydro-8-oxoguanine-triphosphatase, prefers dGTP, causes AT-GC transversions
b0100	SF0097	-	b0100	orf, hypothetical protein
b0101	SF0098	SFV_0093	yacG	orf, hypothetical protein
b0102	SF0099	SFV_0094	yacF	orf, hypothetical protein
b0103	SF0100	SFV_0095	yacE	putative DNA repair protein
b0104	SF0101	SFV_0096	guaC	GMP reductase
b0105	SF0102	SFV_0096	b0105	orf, hypothetical protein
b0106	SF0103	SFV_0097	hofC	putative integral membrane protein involved in biogenesis of fimbriae, protein transport, DNA uptake
b0107	SF0104 *	SFV_0098 *	hofB	putative integral membrane protein involved in biogenesis of fimbriae, protein transport, DNA uptake
b0108	SF0105	SFV_0099	ppdD	prelipin peptidase dependent protein
b0109	SF0106	SFV_0100	nadC	quinolinate phosphoribosyltransferase
b0110	SF0107	SFV_0101	ampD	regulates ampC
b0111	SF0108	SFV_0102	ampE	regulates ampC
b0112	SF0109	SFV_0103	aroP	aromatic amino acid transport protein
b0113	SF0110	SFV_0104	pdhR	transcriptional regulator for pyruvate dehydrogenase complex
b0114	SF0111	SFV_0105	aceE	pyruvate dehydrogenase (decarboxylase component)
b0115	SF0112	SFV_0106	aceF	pyruvate dehydrogenase (dihydrolipoyltransacetylase component)
b0116	SF0113	SFV_0107	lpdA	lipoamide dehydrogenase (NADH); component of 2-oxodehydrogenase and pyruvate complexes; L-protein of glycine cleavage complex
b0117	SF0114 *	SFV_0108	yacH	putative membrane protein
b0118	SF0115	SFV_0109	acnB	aconitate hydrase B
b0119	SF0116	SFV_0110	yacL	orf, hypothetical protein
b0120	SF0117	SFV_0111	speD	S-adenosylmethionine decarboxylase
b0121	SF0118	SFV_0112	speE	spermidine synthase = putrescine aminopropyltransferase
b0122	SF0120	SFV_0114	yacC	orf, hypothetical protein
b0123	SF0119	SFV_0113	cueO	Probable periplasmic copper oxidase
b0124	SF0121	SFV_0115	gcd	glucose dehydrogenase
b0125	SF0122	SFV_0116	hpt	hypoxanthine phosphoribosyltransferase
b0126	SF0123	SFV_0117	yadF	putative carbonic anhdrase (EC 4.2.1.1)
b0127	SF0124	SFV_0118	yadG	putative ATP-binding component of a transport system
b0128	SF0125	SFV_0119	yadH	orf, hypothetical protein
b0129	SF0126	-	yadI	putative PTS enzyme II B component
b0130	SF0127	SFV_0120	yadE	conserved hypothetical protein
b0131	SF0128	SFV_0121	panD	aspartate 1-decarboxylase
b0132	SF0129	SFV_0122	yadD	orf, hypothetical protein
b0133	SF0130	SFV_0123	panC	pantothenate synthetase
b0134	SF0131	SFV_0124	panB	3-methyl-2-oxobutanoate hydroxymethyltransferase
b0135	SF0132	SFV_0125	yadC	putative fimbrial-like protein
b0136	-	-	yadK	putative fimbrial protein
b0137	-	-	yadL	putative fimbrial protein
b0138	-	-	yadM	putative fimbrial-like protein
b0139	-	-	htrE	probable outer membrane porin protein involved in fimbrial assembly
b0140	-	-	ecpD	probable pilin chaperone similar to PapD
b0141	-	-	yadN	putative fimbrial-like protein
b0142	SF0134	SFV_0127	folK	7,8-dihydro-6-hydroxymethylpterin- pyrophosphokinase
b0143	SF0135	SFV_0128	pcnB	poly(A) polymerase I
b0144	SF0136	SFV_0129	yadB	putative tRNA synthetase
b0145	SF0137	SFV_0130	dksA	dnaK suppressor protein
b0146	SF0138	SFV_0131	sfsA	probable regulator for maltose metabolism
b0147	SF0139	SFV_0133	ligT	2'-5' RNA ligase
b0148	SF0140	SFV_0132	hrpB	helicase, ATP-dependent
b0149	SF0141	SFV_0134	mrcB	peptidoglycan synthetase; penicillin-binding protein 1B
b0150	SF0142	SFV_0135	fhuA	outer membrane protein receptor for ferrichrome, colicin M, and phages T1, T5, and phi80
b0151	SF0143	SFV_0136	fhuC	ATP-binding component of hydroxymate-dependent iron transport
b0152	SF0144	SFV_0137	fhuD	hydroxamate-dependent iron uptake, cytoplasmic membrane component
b0153	SF0145	SFV_0138	fhuB	hydroxamate-dependent iron uptake, cytoplasmic membrane component
b0154	SF0146	SFV_0139	hemL	glutamate-1-semialdehyde aminotransferase (aminomutase)
b0155	SF0147	SFV_0140	yadQ	putative channel transporter
b0156	SF0148	SFV_0141	yadR	orf, hypothetical protein
b0157	SF0149	SFV_0142	yadS	orf, hypothetical protein
b0158	SF0150	SFV_0143	yadT	orf, hypothetical protein
b0159	SF0151	SFV_0144	pfs	orf, hypothetical protein
b0160	SF0152	SFV_0145	dgt	deoxyguanosine triphosphate triphosphohydrolase
b0161	SF0153	SFV_0146	degP	periplasmic serine protease Do; heat shock protein HtrA
b0162	SF0154 *	SFV_0147 *	cdaR	regulator of D-galactarate, D-glucarate and D-glycerate metabolism
b0163	SF0155	SFV_0148	yaeH	putative structural protein
b0164	-	-	yaeI	orf, hypothetical protein
b0165	-	-	b0165	orf, hypothetical protein
b0166	SF0156	SFV_0149	dapD	2,3,4,5-tetrahydropyridine-2-carboxylate N-succinyltransferase
b0167	SF0157	SFV_0150	glnD	protein PII; uridylyltransferase acts on regulator of glnA
b0168	SF0158	SFV_0151	map	methionine aminopeptidase
b0169	SF0159	SFV_0152	rpsB	30S ribosomal subunit protein S2
b0170	SF0160	SFV_0153	tsf	protein chain elongation factor EF-Ts
b0171	SF0161	SFV_0154	pyrH	uridylate kinase
b0172	SF0162	SFV_0155	frr	ribosome releasing factor
b0173	SF0163	SFV_0156	ispC	2-C-methyl-D-erythritol 4-phosphate synthase; 1-deoxy-D-xylulose 5-phosphate reductoisomerase
b0174	SF0164	SFV_0157	uppS	undecaprenyl pyrophosphate synthetase (di-trans,poly-cis-decaprenylcistransferase)
b0175	SF0165	SFV_0158	cdsA	CDP-diglyceride synthetase
b0176	SF0166	SFV_0159	yaeL	putative protease
b0177	SF0167	SFV_0160	yaeT	putative outer membrane antigen
b0178	SF0168	SFV_0161	hlpA	periplasmic molecular chaperone for outer membrane proteins
b0179	SF0169	SFV_0162	lpxD	UDP-3-O-(3-hydroxymyristoyl)-glucosamine N-acyltransferase
b0180	SF0170	SFV_0163	fabZ	(3R)-hydroxymyristol acyl carrier protein dehydratase
b0181	SF0171	SFV_0164	lpxA	UDP-N-acetylglucosamine acetyltransferase; lipid A biosynthesis
b0182	SF0172	SFV_0165	lpxB	tetraacyldisaccharide-1-P; lipid A biosynthesis, penultimate step
b0183	SF0173	SFV_0166	rnhB	RNAse HII, degrades RNA of DNA-RNA hybrids
b0184	SF0174	SFV_0167	dnaE	DNA polymerase III, alpha subunit
b0185	SF0175	SFV_0168	accA	acetylCoA carboxylase, carboxytransferase component, alpha subunit
b0186	SF0176	SFV_0169	ldcC	lysine decarboxylase 2, constitutive
b0187	SF0177	SFV_0170	yaeR	orf, hypothetical protein
b0188	SF0178	SFV_0171 *	tilS	tRNA(Ile)-lysidine synthetase
b0189	SF0179	SFV_0172	rof	modulator of Rho-dependent transcription termination.
b0190	SF0181	SFV_0174	yaeQ	orf, hypothetical protein
b0191	SF0182	SFV_0175	yaeJ	orf, hypothetical protein
b0192	SF0183	SFV_0176	cutF	copper homeostasis protein (lipoprotein)
b0193	SF0184	SFV_0177	yaeF	orf, hypothetical protein
b0194	SF0185	SFV_0178	proS	proline tRNA synthetase
b0195	SF0186	SFV_0179	yaeB	orf, hypothetical protein
b0196	SF0187	SFV_0180	rcsF	regulator in colanic acid synthesis; interacts with RcsB
b0197	SF0188	SFV_0181	metQ	D-methionine transport protein (ABC superfamily, peri_bind)
b0198	SF0189	SFV_0182	metI	D- and L-methionine transport protein (ABC superfamily, membrane)
b0199	SF0190	SFV_0183	metN	D- and L-methionine transport protein (ABC superfamily, atp_bind)
b0200	SF0191	SFV_0184	gmhB	D,D-heptose 1,7-bisphosphate phosphatase
b0207	SF0192	SFV_0190	dkgB	2,5-diketo-D-gluconate reductase B
b0208	SF0194	SFV_0192	yafC	putative transcriptional regulator LYSR-type
b0209	SF0195	SFV_0193	yafD	orf, hypothetical protein
b0210	SF0196	SFV_0194	yafE	putative biotin synthesis protein
b0211	SF0197	SFV_0195	mltD	membrane-bound lytic murein transglycosylase D
b0212	SF0198	SFV_0196	gloB	probable hydroxyacylglutathione hydrolase
b0213	SF0199	SFV_0197	yafS	orf, hypothetical protein
b0214	SF0201	SFV_0199	rnhA	RNase HI, degrades RNA of DNA-RNA hybrids, participates in DNA replication
b0215	SF0200	SFV_0198	dnaQ	DNA polymerase III, epsilon subunit
b0217	-	-	yafT	putative aminopeptidase
b0218	-	-	yafU	orf, hypothetical protein
b0219	SF0269	SFV_0309	yafV	putative EC 3.5. amidase-type enzyme
b0220	SF0270	SFV_0308	ykfE	orf, hypothetical protein
b0221	SF0271	SFV_0307	fadE	medium-long-chain fatty acyl-CoA dehydrogenase
b0222	SF0272	SFV_0306	lpcA	phosphoheptose isomerase
b0223	SF0273	SFV_0305	yafJ	putative amidotransferase
b0224	SF0274	SFV_0304	yafK	orf, hypothetical protein
b0225	-	-	yafQ	orf, hypothetical protein
b0226	-	-	dinJ	damage-inducible protein J
b0227	SF0275 *	SFV_0303	yafL	putative lipoprotein
b0228	SF0276	SFV_0302	yafM	orf, hypothetical protein
b0229	SF0278	SFV_0300	fhiA	flagellar biosynthesis
b0230	SF0277	SFV_0301	mbhA	putative motility protein
b0231	SF0279	SFV_0299	dinB	DNA polymerase IV
b0232	SF0280	SFV_0298	yafN	orf, hypothetical protein
b0233	SF0281	SFV_0297	yafO	orf, hypothetical protein
b0234	SF0282	SFV_0296	yafP	orf, hypothetical protein
b0235	SF0283	SFV_0295	ykfJ	orf, hypothetical protein
b0236	SF0284	SFV_0294 *	prfH	probable peptide chain release factor
b0237	SF0285	SFV_0293	pepD	aminoacyl-histidine dipeptidase (peptidase D)
b0238	SF0286	SFV_0292	gpt	guanine-hypoxanthine phosphoribosyltransferase
b0239	SF0287	SFV_0291	yafA	orf, hypothetical protein
b0240	SF0288	SFV_0290	crl	transcriptional regulator of cryptic csgA gene for curli surface fibers
b0241	SF0289	SFV_0289	phoE	outer membrane pore protein E (E,Ic,NmpAB)
b0242	SF0292	SFV_0286	proB	gamma-glutamate kinase
b0243	SF0293	SFV_0285	proA	gamma-glutamylphosphate reductase
b0245	-	-	ykfI	orf, hypothetical protein
b0246	-	-	yafW	orf, hypothetical protein
b0247	-	-	ykfG	putative DNA repair protein
b0248	SF2995	-	yafX	orf, hypothetical protein
b0249	-	-	ykfF	orf, hypothetical protein
b0250	-	-	ykfB	orf, hypothetical protein
b0251	-	-	yafY	hypothetical transcriptional regulator
b0252	SF2994	-	yafZ	orf, hypothetical protein
b0253	-	-	ykfA	putative GTP-binding protein
b0254	-	-	perR	peroxide resistance protein
b0258	SF2976	-	ykfC	orf, hypothetical protein
b0260	-	-	mmuP	S-methylmethionine permease
b0261	-	-	mmuM	S-methylmethionine:homocysteine methyltransferase
b0262	-	-	afuC	putative ATP-binding component of a transport system
b0263	-	-	afuB	putative transport system permease protein, partial
b0266	-	-	yagB	orf, hypothetical protein
b0267	-	-	yagA	orf, hypothetical protein
b0268	-	-	yagE	putative lyase/synthase
b0269	-	-	yagF	putative dehydratase
b0270	-	-	yagG	putative permease
b0271	-	-	yagH	putative beta-xylosidase (EC 3.2.1.37)
b0272	-	-	yagI	putative regulator
b0273	-	-	argF	ornithine carbamoyltransferase 2, chain F
b0276	-	-	yagJ	orf, hypothetical protein
b0277	-	-	yagK	orf, hypothetical protein
b0278	-	-	yagL	DNA-binding protein
b0279	SF2986	-	yagM	orf, hypothetical protein
b0280	-	-	yagN	orf, hypothetical protein
b0281	-	-	intF	putative phage integrase
b0282	-	-	yagP	putative transcriptional regulator LYSR-type
b0283	-	-	yagQ	orf, hypothetical protein
b0284	-	-	yagR	orf, hypothetical protein
b0285	-	-	yagS	orf, hypothetical protein
b0286	-	-	yagT	putative xanthine dehydrogenase (EC 1.1.1.20)
b0287	-	-	yagU	orf, hypothetical protein
b0288	-	-	ykgJ	putative ferredoxin
b0289	-	-	yagV	orf, hypothetical protein
b0290	-	-	yagW	putative receptor
b0291	-	-	yagX	putative enzyme
b0292	-	-	yagY	orf, hypothetical protein
b0293	-	-	yagZ	orf, hypothetical protein
b0294	-	-	ykgK	putative regulator
b0295	-	-	ykgL	orf, hypothetical protein
b0296	-	-	ykgM	putative ribosomal protein
b0297	-	-	eaeH	attaching and effacing protein, pathogenesis factor
b0300	-	-	ykgA	putative ARAC-type regulatory protein
b0301	-	-	ykgB	orf, hypothetical protein
b0303	-	-	ykgI	orf, hypothetical protein
b0304	-	-	ykgC	putative oxidoreductase
b0305	-	-	ykgD	putative ARAC-type regulatory protein
b0306	SF0260	SFV_0317	ykgE	putative dehydrogenase subunit
b0307	SF0259	SFV_0318	ykgF	orf, hypothetical protein
b0308	SF0258	SFV_0319	ykgG	putative transporter
b0309	SF0257 *	SFV_0320	b0309	orf, hypothetical protein
b0310	SF0256	SFV_0321	ykgH	orf, hypothetical protein
b0311	-	SFV_0322	betA	choline dehydrogenase, a flavoprotein
b0312	-	SFV_0323	betB	NAD+-dependent betaine aldehyde dehydrogenase
b0313	-	SFV_0324	betI	probably transcriptional repressor of bet genes
b0314	-	SFV_0325	betT	high-affinity choline transport
b0315	-	-	yahA	orf, hypothetical protein
b0316	-	-	yahB	putative transcriptional regulator LYSR-type
b0317	-	-	yahC	orf, hypothetical protein
b0318	-	-	yahD	putative transcription factor
b0319	-	-	yahE	orf, hypothetical protein
b0320	-	-	yahF	putative oxidoreductase subunit
b0321	-	-	yahG	orf, hypothetical protein
b0323	-	-	yahI	putative kinase (EC 2.7.2.2).
b0324	-	-	yahJ	putative deaminase
b0325	-	-	yahK	putative oxidoreductase
b0326	-	-	yahL	orf, hypothetical protein
b0327	-	-	yahM	orf, hypothetical protein
b0328	-	-	yahN	putative cytochrome subunit of dehydrogenase
b0329	-	-	yahO	orf, hypothetical protein
b0330	-	-	prpR	regulator for prp operon
b0331	-	-	prpB	putative phosphonomutase 2
b0333	-	-	prpC	putative citrate synthase; propionate metabolism?
b0334	-	-	prpD	orf, hypothetical protein
b0335	-	-	prpE	putative propionyl-CoA synthetase
b0336	-	-	codB	cytosine permease/transport
b0337	-	-	codA	cytosine deaminase
b0338	-	-	cynR	cyn operon positive regulator
b0339	-	-	cynT	carbonic anhydrase
b0340	-	-	cynS	cyanate aminohydrolase, cyanase
b0341	-	-	cynX	cyanate transport
b0342	-	-	lacA	thiogalactoside acetyltransferase
b0343	-	-	lacY	galactoside permease (lactose permease, M protein) (MFS family)
b0344	-	-	lacZ	beta-D-galactosidase
b0345	-	-	lacI	transcriptional repressor of the lac operon
b0346	-	-	mhpR	transcriptional regulator for mhp operon
b0347	-	-	mhpA	3-(3-hydroxyphenyl)propionate hydroxylase
b0348	-	-	mhpB	2,3-dihydroxyphenylpropionate 1,2-dioxygenase
b0349	-	-	mhpC	2-hydroxy-6-ketonona-2,4-dienedioic acid hydrolase
b0350	SF4380	SFV_4380	mhpD	2-keto-4-pentenoate hydratase
b0351	-	-	mhpF	acetaldehyde dehydrogenase
b0352	-	-	mhpE	4-hydroxy-2-ketovalerate aldolase
b0353	-	-	mhpT	putative transport protein
b0354	-	-	yaiL	nucleoprotein/polynucleotide-associated enzyme
b0355	-	-	frmB	putative S-formylglutathione hydrolase
b0356	-	-	frmA	alcohol dehydrogenase class III; formaldehyde dehydrogenase, glutathione-dependent
b0357	-	-	frmR	repressor of frmRAB
b0358	-	-	yaiO	orf, hypothetical protein
b0359	-	-	b0359	putative transferase
b0362	-	-	b0362	orf, hypothetical protein
b0363	-	-	yaiP	polysaccharide metabolism
b0364	-	-	yaiS	orf, hypothetical protein
b0365	SF0253	SFV_0329	tauA	taurine transport system periplasmic protein
b0366	SF0252	SFV_0330	tauB	taurine ATP-binding component of a transport system
b0367	SF0251	SFV_0331	tauC	taurine transport system permease protein
b0368	SF0250	SFV_0332	tauD	taurine dioxygenase, 2-oxoglutarate-dependent
b0369	SF0249	SFV_0333	hemB	5-aminolevulinate dehydratase = porphobilinogen synthase
b0370	-	-	b0370	orf, hypothetical protein
b0371	SF0248	-	yaiT	orf, hypothetical protein
b0374	SF0239 *	SFV_0334 *	yaiU	putative flagellin structural protein
b0375	SF0238	SFV_0338	yaiV	orf, hypothetical protein
b0376	SF0237	SFV_0339	ampH	beta-lactamase/D-ala carboxypeptidase , penicilling binding protein
b0377	SF0236	SFV_0340	sbmA	sensitivity to microcin B17, possibly envelop protein
b0378	SF0235	SFV_0341	yaiW	orf, hypothetical protein
b0379	SF0234	SFV_0342	yaiY	orf, hypothetical protein
b0380	SF0233	SFV_0343	yaiZ	orf, hypothetical protein
b0381	SF0232	SFV_0344	ddlA	D-alanine-D-alanine ligase A
b0382	SF0231	SFV_0345	yaiB	orf, hypothetical protein
b0383	SF0230	SFV_0346	phoA	alkaline phosphatase
b0384	SF0229	SFV_0347	psiF	induced by phosphate starvation
b0385	SF0321	SFV_0350	yaiC	orf, hypothetical protein
b0386	SF0322	SFV_0351	proC	pyrroline-5-carboxylate reductase
b0387	SF0323	SFV_0352	yaiI	orf, hypothetical protein
b0388	SF0324	SFV_0353	aroL	shikimate kinase II
b0389	SF0325	SFV_0354	yaiA	orf, hypothetical protein
b0390	SF0326	SFV_0355	aroM	protein of aro operon, regulated by aroR
b0391	SF0327	SFV_0356	yaiE	orf, hypothetical protein
b0392	SF0328	SFV_0357	ykiA	orf, hypothetical protein
b0393	SF0331	SFV_0360	yaiD	orf, hypothetical protein
b0394	SF0330	SFV_0359	yajF	possible NAGC-like transcriptional regulator
b0396	SF0333	SFV_0361	araJ	involved in either transport or processing of arabinose polymers
b0397	SF0334	SFV_0362	sbcC	ATP-dependent dsDNA exonuclease
b0398	SF0335	SFV_0363	sbcD	ATP-dependent dsDNA exonuclease
b0399	SF0336	SFV_0364	phoB	positive response regulator for pho regulon, sensor is PhoR (or CreC)
b0400	SF0337	SFV_0365	phoR	positive and negative sensor protein for pho regulon
b0401	SF0338	SFV_0366	brnQ	branched chain amino acid transport system II carrier protein
b0402	SF0339	SFV_0367	proY	proline permease transport protein
b0403	SF0340	SFV_0368	malZ	maltodextrin glucosidase
b0404	SF0341	SFV_0369 *	yajB	putative glycoprotein
b0405	SF0342	SFV_0370	queA	synthesis of queuine in tRNA; probably S-adenosylmethionine:tRNA ribosyltransferase-isomerase
b0406	SF0343	SFV_0371	tgt	tRNA-guanine transglycosylase
b0407	SF0344	SFV_0372	yajC	orf, hypothetical protein
b0408	SF0345	SFV_0373	secD	protein secretion; membrane protein, part of the channel
b0409	SF0346	SFV_0374	secF	protein secretion, membrane protein
b0410	SF0347	SFV_0375	yajD	orf, hypothetical protein
b0411	SF0348	SFV_0376	tsx	nucleoside channel; receptor of phage T6 and colicin K
b0412	SF0349	SFV_0377	yajI	orf, hypothetical lipoprotein
b0413	SF0350	SFV_0378	ybaD	orf, hypothetical protein
b0414	SF0351	SFV_0379	ribD	diaminohydroxyphosphoribosylaminopyrimidine deaminase; 5-amino-6-(5-phosphoribosylamino)uracil reductase
b0415	SF0352	SFV_0380	ribE	riboflavin synthase, beta chain
b0416	SF0353	SFV_0381	nusB	transcription termination; L factor
b0417	SF0354	SFV_0382	thiL	thiamin-monophosphate kinase
b0418	SF0355	SFV_0383	pgpA	phosphatidylglycerophosphatase
b0419	SF0356	SFV_0384	yajO	putative NAD(P)H-dependent xylose reductase
b0420	SF0357	SFV_0385	dxs	1-deoxyxylulose-5-phosphate synthase; flavoprotein
b0421	SF0358	SFV_0386	ispA	geranyltranstransferase (farnesyl-diphosphate synthase)
b0422	SF0359	SFV_0387	xseB	exonuclease VII, small subunit
b0423	SF0360	SFV_0388	thiI	sulfur transfer protein
b0424	SF0361	SFV_0389	thiJ	4-methyl-5(beta-hydroxyethyl)-thiazole monophosphate synthesis enzyme
b0425	SF0362	SFV_0390	apbA	2-dehydropantoate 2-reductase
b0426	SF0363	SFV_0391	yajQ	orf, hypothetical protein
b0427	-	SFV_0394	yajR	putative transport protein
b0428	SF0369	SFV_0399 *	cyoE	protoheme IX farnesyltransferase (haeme O biosynthesis)
b0429	SF0370	SFV_0400	cyoD	cytochrome o ubiquinol oxidase subunit IV
b0430	SF0371	SFV_0401	cyoC	cytochrome o ubiquinol oxidase subunit III
b0431	SF0372 *	SFV_0402 *	cyoB	cytochrome o ubiquinol oxidase subunit I
b0432	SF0373 *	SFV_0403 *	cyoA	cytochrome o ubiquinol oxidase subunit II
b0433	SF0377	SFV_0408	ampG	regulates beta-lactamase synthesis
b0434	SF0378	SFV_0409	yajG	putative polymerase/proteinase
b0435	SF0379	-	bolA	possible regulator of murein genes
b0436	SF0381	SFV_0410	tig	trigger factor; a molecular chaperone involved in cell division
b0437	SF0382	SFV_0411	clpP	ATP-dependent proteolytic subunit of clpA-clpP serine protease, heat shock protein F21.5
b0438	SF0383	SFV_0412	clpX	ATP-dependent specificity component of clpP serine protease, chaperone
b0439	SF0384	SFV_0413	lon	DNA-binding, ATP-dependent protease La; heat shock K-protein
b0440	SF0385	SFV_0414	hupB	DNA-binding protein HU-beta, NS1 (HU-1)
b0441	SF0386	SFV_0415	ppiD	peptidyl-prolyl cis-trans isomerase D
b0442	SF0387	SFV_0416	ybaV	orf, hypothetical protein
b0443	SF0388	SFV_0417	ybaW	orf, hypothetical protein
b0444	SF0389	SFV_0418	ybaX	orf, hypothetical protein
b0445	SF0390	SFV_0419	ybaE	orf, hypothetical protein
b0446	SF0391	SFV_0420	cof	orf, hypothetical protein
b0447	SF0392	SFV_0421	ybaO	putative LRP-like transcriptional regulator
b0448	SF0393	SFV_0422	mdlA	ATP-binding component of a transport system
b0449	SF0394	SFV_0423	mdlB	putative ATP-binding component of a transport system
b0450	SF0395	SFV_0424	glnK	nitrogen regulatory protein P-II 2
b0451	SF0396	SFV_0425	amtB	probable ammonium transporter
b0452	SF0397	SFV_0426	tesB	acyl-CoA thioesterase II
b0453	SF0398	SFV_0427	ybaY	glycoprotein/polysaccharide metabolism
b0454	SF0400	SFV_0429	ybaZ	orf, hypothetical protein
b0456	SF0401	SFV_0430	ybaA	orf, hypothetical protein
b0457	SF0402	SFV_0431	ylaB	orf, hypothetical protein
b0458	SF0403	SFV_0432	ylaC	orf, hypothetical protein
b0459	SF0404 *	SFV_0433	maa	maltose O-acetyltransferase
b0460	SF0405	-	hha	haemolysin expression modulating protein
b0461	SF0406	SFV_0434	ybaJ	orf, hypothetical protein
b0462	SF0407	SFV_0435	acrB	acridine efflux pump
b0463	SF0408	SFV_0436	acrA	acridine efflux pump
b0464	SF0409	SFV_0437	acrR	acrAB operon repressor
b0465	SF0410	SFV_0438	kefA	component of the MscS mechanosensitive channel
b0466	SF0411	SFV_0439	ybaM	orf, hypothetical protein
b0467	SF0412	SFV_0440	priC	primosomal replication protein N''
b0468	SF0413	SFV_0441	ybaN	putative gene 58
b0469	SF0414	SFV_0442	apt	adenine phosphoribosyltransferase
b0470	SF0415	SFV_0443	dnaX	DNA polymerase III, tau and gamma subunits; DNA elongation factor III
b0471	SF0416	SFV_0444	ybaB	orf, hypothetical protein
b0472	SF0417	SFV_0445	recR	recombination and repair
b0473	SF0418	SFV_0446 *	htpG	chaperone Hsp90, heat shock protein C 62.5
b0474	SF0419	SFV_0447	adk	adenylate kinase activity; pleiotropic effects on glycerol-3-phosphate acyltransferase activity
b0475	SF0420	SFV_0448	hemH	ferrochelatase: final enzyme of heme biosynthesis
b0476	SF0421	SFV_0449	aes	acetyl esterase
b0477	SF0422	SFV_0450	gsk	inosine-guanosine kinase
b0478	SF0423	SFV_0451	ybaL	putative transport protein
b0479	SF0424	SFV_0452	fsr	fosmidomycin resistance protein
b0480	SF0425	SFV_0453 *	ushA	UDP-sugar hydrolase (5'-nucleotidase)
b0481	SF0426	SFV_0454	ybaK	orf, hypothetical protein
b0482	SF0427	SFV_0455	ybaP	putative ligase
b0483	SF0428	SFV_0456	ybaQ	orf, hypothetical protein
b0484	SF0429	SFV_0457	copA	Cu(I)-translocating P-type ATPase
b0485	SF0430	SFV_0458	ybaS	putative glutaminase
b0486	SF0431	SFV_0459	ybaT	putative amino acid/amine transport protein
b0487	SF0432	SFV_0460	cueR	copper responsive transcription regulator
b0488	SF0433	SFV_0461	ybbJ	orf, hypothetical protein
b0489	SF0434	SFV_0462	ybbK	putative protease
b0490	SF0435	SFV_0463	ybbL	putative ATP-binding component of a transport system
b0491	SF0436	SFV_0464	ybbM	putative metal resistance protein
b0492	SF0437	SFV_0465	ybbN	putative thioredoxin-like protein
b0493	SF0438	SFV_0466	ybbO	putative oxidoreductase
b0494	SF0440 *	SFV_0468 *	tesA	acyl-CoA thioesterase I; also functions as protease I
b0495	SF0439	SFV_0467	ybbA	putative ATP-binding component of a transport system
b0496	SF0441	SFV_0469	ybbP	putative oxidoreductase
b0497	SF0267	-	rhsD	rhsD protein in rhs element
b0498	-	-	ybbC	orf, hypothetical protein
b0499	-	-	b0499	orf, hypothetical protein
b0500	-	-	ybbD	orf, hypothetical protein
b0501	-	-	b0501	orf, hypothetical protein
b0502	-	-	b0502	orf, hypothetical protein
b0503	SF0442	SFV_0470	ybbB	putative capsule anchoring protein
b0504	SF0443	SFV_0471	ybbS	putative transcriptional regulator LYSR-type
b0505	SF0444	SFV_0472	allA	ureidoglycolate hydrolase
b0506	SF0445	SFV_0473	allR	repressor of allantoin and glyoxylate utilization operons
b0507	SF0446	SFV_0474	gcl	glyoxylate carboligase
b0508	-	-	hyi	hydroxpyruvate isomerase
b0509	-	-	glxR	tartronic semialdehyde reductase
b0510	-	-	ybbV	orf, hypothetical protein
b0511	-	-	allP	putative allantoin permease
b0512	-	-	allB	allantoinase
b0513	-	-	ybbY	possible uracil transporter
b0514	-	-	glxK	glycerate kinase
b0515	SF0449	SFV_0476	ylbA	orf, hypothetical protein
b0516	SF0450	SFV_0477	allC	allantoate amidohydrolase
b0517	-	-	allD	ureidoglycolate dehydrogenase
b0518	-	-	fdrA	involved in protein transport; multicopy suppressor of dominant negative ftsH mutants
b0519	-	-	ylbE	orf, hypothetical protein
b0520	SF0451	SFV_0478	ylbF	putative carboxylase
b0521	SF0452	SFV_0479	arcC	putative carbamate kinase (EC 2.7.2.2)
b0522	SF0453	SFV_0480	purK	phosphoribosylaminoimidazole carboxylase = AIR carboxylase, CO(2)-fixing subunit
b0523	SF0454	SFV_0481	purE	phosphoribosylaminoimidazole carboxylase = AIR carboxylase, catalytic subunit
b0524	SF0455	SFV_0482	ybbF	orf, hypothetical protein
b0525	SF0456	SFV_0483	ppiB	peptidyl-prolyl cis-trans isomerase B (rotamase B)
b0526	SF0457	SFV_0484	cysS	cysteine tRNA synthetase
b0527	SF0458	SFV_0485	ybcI	orf, hypothetical protein
b0528	SF0459	SFV_0486	ybcJ	orf, hypothetical protein
b0529	SF0460	SFV_0487	folD	5,10-methylene-tetrahydrofolate dehydrogenase; 5,10-methylene-tetrahydrofolate cyclohydrolase
b0530	SF0461	SFV_0488	sfmA	putative fimbrial-like protein
b0531	SF0462	SFV_0489 *	sfmC	putative chaperone
b0532	SF0463	SFV_0490 *	sfmD	putative outer membrane protein, export function
b0533	-	SFV_0493 *	sfmH	involved in fimbrial asembly
b0534	-	SFV_0494	sfmF	putative fimbrial-like protein
b0535	SF0466	SFV_0497	fimZ	fimbrial Z protein; probable signal transducer
b0537	SF0314	SFV_0259	intD	prophage DLP12 integrase
b0538	-	-	b0538	putative sensory transduction regulator
b0539	-	-	b0539	DLP12 prophage; putative exonuclease similar to lambda
b0542	-	-	b0542	orf, hypothetical protein
b0543	SF1980	SFV_1979	emrE	methylviologen resistance
b0544	SF1060	SFV_1076	ybcK	orf, hypothetical protein
b0545	SF1979	-	ybcL	orf, hypothetical protein
b0546	SF1978	SFV_1978	ybcM	putative ARAC-type regulatory protein
b0547	-	-	ybcN	orf, hypothetical protein
b0548	-	-	ninE	similar to phage 82 and lambda proteins
b0549	SF1354	SFV_1362	ybcO	orf, hypothetical protein
b0550	SF2040	SFV_0276	rus	endodeoxyribonuclease RUS (Holliday junction resolvase)
b0551	SF0688	-	ybcQ	orf, hypothetical protein
b0553	SF1977	SFV_1977	nmpC	outer membrane porin protein; locus of qsr prophage
b0554	SF2038	SFV_2029	ybcR	orf, hypothetical protein
b0555	-	SFV_0726	ybcS	bacteriophage lambda lysozyme homolog
b0556	SF0692	-	ybcT	bacteriophage lambda endopeptidase homolog
b0557	-	-	ybcU	bacteriophage lambda Bor protein homolog
b0558	-	-	ybcV	putative an envelop protein
b0559	-	-	ybcW	orf, hypothetical protein
b0560	SF0698	SFV_2715	nohB	bacteriophage DNA packaging protein
b0561	SF0699	-	ybcX	orf, hypothetical protein
b0562	SF2201	SFV_2186	ybcY	orf, hypothetical protein
b0563	-	SFV_2185	ylcE	orf, hypothetical protein
b0564	-	-	appY	regulatory protein affecting appA and other genes
b0565	-	-	ompT	outer membrane protein 3b (a), protease VII
b0566	SF0467	SFV_0499	envY	envelope protein; thermoregulation of porin biosynthesis
b0567	SF0468	SFV_0500	ybcH	orf, hypothetical protein
b0568	SF0469 *	SFV_0501 *	nfrA	bacteriophage N4 receptor, outer membrane protein
b0569	SF0470	SFV_0502	nfrB	bacteriophage N4 receptor, subunit, inner membrane protein
b0570	SF0471	SFV_0503	cusS	sensor kinase of copper sensing two-component system.
b0571	SF0472	SFV_0504	cusR	response regulator of copper sensing system
b0572	SF0473	SFV_0505 *	cusC	putative outer membrane protein involved in copper transport
b0573	SF0474	SFV_0506	ylcC	orf, hypothetical protein
b0574	SF0475 *	SFV_0507 *	cusB	possible component of copper transport system
b0575	SF0481	SFV_0515	cusA	putative copper transport protein
b0576	SF0482	SFV_0516	pheP	phenylalanine-specific transport system
b0577	SF0483	SFV_0517	ybdG	putative transport
b0578	SF0485 *	SFV_0518	nfnB	oxygen-insensitive NAD(P)H nitroreductase
b0579	SF0486	SFV_0519	ybdF	orf, hypothetical protein
b0580	SF0487	SFV_0520	ybdJ	orf, hypothetical protein
b0581	SF0488	SFV_0521	ybdK	orf, hypothetical protein
b0583	SF0495	SFV_0528	entD	enterochelin synthetase, component D
b0584	SF0496	SFV_0529	fepA	outer membrane receptor for ferric enterobactin (enterochelin) and colicins B and D
b0585	SF0497	SFV_0530	fes	enterochelin esterase
b0586	SF0498	SFV_0532	entF	ATP-dependent serine activating enzyme (may be part of enterobactin synthase as component F)
b0587	SF0501 *	SFV_0535 *	fepE	ferric enterobactin (enterochelin) transport
b0588	SF0502	SFV_0536	fepC	ATP-binding component of ferric enterobactin transport
b0589	SF0503	SFV_0537	fepG	ferric enterobactin transport protein
b0590	SF0504	SFV_0538	fepD	ferric enterobactin (enterochelin) transport
b0591	SF0505	SFV_0539	ybdA	putative transport
b0592	SF0506	SFV_0540	fepB	ferric enterobactin (enterochelin) binding protein; periplasmic component
b0593	SF0507 *	SFV_0541 *	entC	isochorismate hydroxymutase 2, enterochelin biosynthesis
b0594	SF0508	SFV_0542	entE	2,3-dihydroxybenzoate-AMP ligase
b0595	SF0509	SFV_0543	entB	2,3-dihydro-2,3-dihydroxybenzoate synthetase, isochroismatase
b0596	SF0510	SFV_0544	entA	2,3-dihydro-2,3-dihydroxybenzoate dehydrogenase, enterochelin biosynthesis
b0597	SF0511	SFV_0545	ybdB	orf, hypothetical protein
b0598	SF0512	SFV_0546	cstA	carbon starvation protein
b0599	SF0514	SFV_0548	ybdH	putative oxidoreductase
b0600	SF0515	SFV_0549	ybdL	putative aminotransferase
b0601	SF0518 *	SFV_0550	ybdM	orf, hypothetical protein
b0602	SF0521 *	SFV_0553	ybdN	orf, hypothetical protein
b0603	SF0522	SFV_0557	ybdO	putative transcriptional regulator LYSR-type
b0604	SF0523	SFV_0558	dsbG	thiol:disulfide interchange protein
b0605	SF0524	SFV_0559	ahpC	alkyl hydroperoxide reductase, C22 subunit; detoxification of hydroperoxides
b0606	SF0525	SFV_0560	ahpF	alkyl hydroperoxide reductase, F52a subunit; detoxification of hydroperoxides
b0607	SF0526	SFV_0561	ybdQ	orf, hypothetical protein
b0608	SF0527	SFV_0562	ybdR	putative oxidoreductase
b0609	SF0528	SFV_0563	b0609	orf, hypothetical protein
b0610	SF0528	SFV_0563	rnk	regulator of nucleoside diphosphate kinase
b0611	SF0529	SFV_0564	rna	RNase I, cleaves phosphodiester bond between any two nucleotides
b0612	SF0530 *	SFV_0565	citT	citrate carrier
b0613	-	SFV_0566	citG	orf, hypothetical protein
b0614	SF0531 *	SFV_0567	ybdU	orf, hypothetical protein
b0615	SF0532	SFV_0568	citF	citrate lyase alpha chain
b0616	SF0533	SFV_0569	citE	citrate lyase beta chain (acyl lyase subunit)
b0617	SF0534	SFV_0570	citD	citrate lyase acyl carrier protein (gamma chain)
b0618	SF0535	SFV_0571 *	citC	citrate lyase synthetase (citrate (pro-3S)-lyase ligase
b0619	-	-	citA	putative sensor-type protein
b0620	SF0660 *	SFV_0705 *	citB	sequence similarity to Shigella regulator
b0621	SF0659	SFV_0704	dcuC	transport of dicarboxylates
b0622	SF0658	SFV_0703	crcA	orf, hypothetical protein
b0623	SF0657	SFV_0702	cspE	cold shock protein
b0624	SF0656	SFV_0701	crcB	orf, hypothetical protein
b0625	-	SFV_0700	ybeH	orf, hypothetical protein
b0626	SF0655	SFV_0700	ybeM	putative amidase
b0627	SF0654	SFV_0699	tatE	component of Sec-independent translocase
b0628	SF0653	SFV_0698	lipA	lipoate synthesis, sulfur insertion?
b0629	SF0652	SFV_0697	ybeF	putative transcriptional regulator LYSR-type
b0630	SF0651	SFV_0696	lipB	protein of lipoate biosynthesis
b0631	SF0650	SFV_0695	ybeD	orf, hypothetical protein
b0632	SF0649	SFV_0694	dacA	D-alanyl-D-alanine carboxypeptidase, fraction A; penicillin-binding protein 5
b0633	SF0648	SFV_0693	rlpA	a minor lipoprotein
b0634	SF0647	SFV_0692	mrdB	rod shape-determining membrane protein; sensitivity to radiation and drugs
b0635	SF0646	SFV_0691	mrdA	cell elongation, e phase; peptidoglycan synthetase; penicillin-binding protein 2
b0636	SF0645	SFV_0690	ybeA	orf, hypothetical protein
b0637	SF0644	SFV_0689	ybeB	orf, hypothetical protein
b0638	SF0643	SFV_0688	phpB	homolog of Salmonella cobC, a phosphohistidine protein
b0639	SF0642	SFV_0687	nadD	NAMN adenylyltransferase
b0640	SF0641	SFV_0686	holA	DNA polymerase III, delta subunit
b0641	SF0640	SFV_0685	rlpB	a minor lipoprotein
b0642	SF0639	SFV_0684	leuS	leucine tRNA synthetase
b0643	SF0638	SFV_0683	ybeL	putative alpha helical protein
b0644	SF0637	SFV_0682	ybeQ	orf, hypothetical protein
b0645	SF0636	SFV_0681	ybeR	orf, hypothetical protein
b0646	SF0635	SFV_0680	ybeS	putative enzyme of polynucleotide modification
b0647	SF0634	SFV_0679	ybeT	orf, hypothetical protein
b0648	SF0633	SFV_0678	ybeU	putative tRNA ligase
b0649	SF0632	SFV_0677	ybeV	orf, hypothetical protein
b0650	SF0631 *	SFV_0676	hscC	chaperone protein Hsc62
b0651	SF0630	SFV_0675	rihA	pyrimidine specific nucleoside hydrolase
b0652	SF0629	SFV_0674	gltL	ATP-binding protein of glutamate/aspartate transport system
b0653	SF0628	SFV_0673	gltK	glutamate/aspartate transport system permease
b0654	SF0627	SFV_0672	gltJ	glutamate/aspartate transport system permease
b0655	SF0626	SFV_0671	gltI	glutamate/aspartate periplasmic binding protein
b0657	SF0625	SFV_0670	lnt	apolipoprotein N-acyltransferase, copper homeostasis protein, inner membrane
b0658	SF0624	SFV_0669	ybeX	putative transport protein
b0659	SF0623	SFV_0668	ybeY	orf, hypothetical protein
b0660	SF0622	SFV_0667	ybeZ	putative ATP-binding protein in pho regulon
b0661	SF0621	SFV_0666	yleA	orf, hypothetical protein
b0662	SF0620	SFV_0665	ubiF	2-octoprenyl-3-methyl-6-methoxy-1,4-benzoquinone hydroxylase
b0674	SF0619	SFV_0657	asnB	asparagine synthetase B
b0675	SF0618 *	SFV_0656	nagD	N-acetylglucosamine metabolism
b0676	SF0617	SFV_0655	nagC	transcriptional repressor of nag (N-acetylglucosamine) operon
b0677	SF0616	SFV_0654	nagA	N-acetylglucosamine-6-phosphate deacetylase
b0678	SF0615	SFV_0653	nagB	glucosamine-6-phosphate deaminase
b0679	SF0614	SFV_0652	nagE	PTS system, N-acetylglucosamine-specific enzyme IIABC
b0680	SF0613	SFV_0651	glnS	glutamine tRNA synthetase
b0681	SF0612	SFV_0650	ybfM	orf, hypothetical protein
b0682	SF0611	SFV_0649	ybfN	orf, hypothetical protein
b0683	SF0610	SFV_0648	fur	negative regulator
b0684	SF0609	SFV_0647	fldA	flavodoxin 1
b0685	SF0608	SFV_0646	ybfE	orf, hypothetical protein
b0686	SF0607	SFV_0645	ybfF	orf, hypothetical protein
b0687	SF0606	SFV_0644	seqA	negative modulator of initiation of replication
b0688	SF0605	SFV_0643	pgm	phosphoglucomutase
b0689	-	-	ybfP	putative pectinase
b0690	-	-	ybfG	orf, hypothetical protein
b0691	-	-	ybfH	orf, hypothetical protein
b0692	SF0604	SFV_0642	potE	putrescine transport protein
b0693	SF0603 *	SFV_0641 *	speF	ornithine decarboxylase isozyme, inducible
b0694	SF0601 *	SFV_0639	kdpE	regulator of kdp operon (transcriptional effector)
b0695	SF0600 *	SFV_0638 *	kdpD	sensor for high-affinity potassium transport system
b0696	-	SFV_0637	kdpC	high-affinity potassium transport system
b0697	SF0599 *	SFV_0636 *	kdpB	ATPase of high-affinity potassium transport system, B chain
b0698	SF0598	SFV_0635	kdpA	ATPase of high-affinity potassium transport system, A chain
b0699	SF0597	SFV_0634	ybfA	orf, hypothetical protein
b0700	-	-	rhsC	rhsC protein in rhs element
b0701	-	-	b0701	part of RhsC protein (b0700) in RhsC element
b0702	-	-	ybfB	orf, hypothetical protein
b0703	-	-	ybfO	orf, hypothetical protein
b0704	-	-	ybfC	orf, hypothetical protein
b0705	-	-	ybfL	putative receptor protein
b0706	-	-	ybfD	putative DNA ligase
b0707	SF0590	SFV_0628	ybgA	orf, hypothetical protein
b0708	SF0589	SFV_0627	phrB	deoxyribodipyrimidine photolyase (photoreactivation)
b0709	SF0588	SFV_0626	ybgH	putative transport protein
b0710	SF0587	SFV_0625	ybgI	orf, hypothetical protein
b0711	SF0586	SFV_0624	ybgJ	putative carboxylase
b0712	SF0585 *	SFV_0623 *	ybgK	putative carboxylase
b0713	SF0584	SFV_0622	ybgL	putative lactam utilization protein
b0714	SF0583	SFV_0621	nei	endonuclease VIII and DNA N-glycosylase with an AP lyase activity
b0715	SF0582	SFV_0620 *	abrB	putative transport protein
b0716	SF0581 *	SFV_0619	ybgO	orf, hypothetical protein
b0717	SF0580	SFV_0618	ybgP	putative chaperone
b0718	SF0579	SFV_0617	ybgQ	putative outer membrane protein
b0719	SF0578	SFV_0616	ybgD	putative fimbrial-like protein
b0720	SF0577	SFV_0615	gltA	citrate synthase
b0721	SF0576	SFV_0614	sdhC	succinate dehydrogenase, cytochrome b556
b0722	SF0575	SFV_0613	sdhD	succinate dehydrogenase, hydrophobic subunit
b0723	SF0574	SFV_0612	sdhA	succinate dehydrogenase, flavoprotein subunit
b0724	SF0573	SFV_0611	sdhB	succinate dehydrogenase, iron sulfur protein
b0725	SF0572	-	b0725	orf, hypothetical protein
b0726	SF0571	SFV_0610	sucA	2-oxoglutarate dehydrogenase (decarboxylase component)
b0727	SF0570	SFV_0609	sucB	2-oxoglutarate dehydrogenase (dihydrolipoyltranssuccinase E2 component)
b0728	SF0569	SFV_0608	sucC	succinyl-CoA synthetase, beta subunit
b0729	SF0568	SFV_0607	sucD	succinyl-CoA synthetase, alpha subunit
b0730	SF0567	SFV_0606	farR	transcriptional regulator of succinylCoA synthetase operon
b0731	SF0566	SFV_0605 *	hrsA	protein modification enzyme, induction of ompC
b0732	SF0565	SFV_0604	ybgG	putative sugar hydrolase
b0733	SF0564	SFV_0603	cydA	cytochrome d terminal oxidase, polypeptide subunit I
b0734	SF0563	SFV_0602	cydB	cytochrome d terminal oxidase polypeptide subunit II
b0735	SF0562	SFV_0601	ybgE	orf, hypothetical protein
b0736	SF0561	SFV_0600	ybgC	orf, hypothetical protein
b0737	SF0560	SFV_0599	tolQ	inner membrane protein, membrane-spanning, maintains integrity of cell envelope; tolerance to group A colicins
b0738	SF0559	SFV_0598	tolR	putative inner membrane protein, involved in the tonB-independent uptake of group A colicins
b0739	SF0558	SFV_0597	tolA	membrane spanning protein, required for outer membrane integrity
b0740	SF0557	SFV_0596	tolB	periplasmic protein involved in the tonb-independent uptake of group A colicins
b0741	SF0556	SFV_0595	pal	peptidoglycan-associated lipoprotein
b0742	SF0555	SFV_0594	ybgF	orf, hypothetical protein
b0750	SF0554	SFV_0590	nadA	quinolinate synthetase, A protein
b0751	SF0553	SFV_0589	pnuC	required for NMN transport
b0752	SF0552	SFV_0588	ybgR	putative transport system permease protein
b0753	SF0551	SFV_0587	ybgS	putative homeobox protein
b0754	SF0550	SFV_0586	aroG	3-deoxy-D-arabinoheptulosonate-7-phosphate synthase (DAHP synthetase, phenylalanine repressible)
b0755	SF0549	SFV_0585	gpmA	phosphoglyceromutase 1
b0756	SF0548	SFV_0584	galM	galactose-1-epimerase (mutarotase)
b0757	SF0547	SFV_0583	galK	galactokinase
b0758	SF0546	SFV_0582	galT	galactose-1-phosphate uridylyltransferase
b0759	SF0545	SFV_0581	galE	UDP-galactose-4-epimerase
b0760	SF0544	SFV_0580	modF	ATP-binding component of molybdate transport system
b0761	SF0543	SFV_0579	modE	molybdate uptake regulatory protein
b0762	SF0542	SFV_0578	ybhT	orf, hypothetical protein
b0763	SF0541	SFV_0577	modA	molybdate-binding periplasmic protein; permease
b0764	SF0540	SFV_0576	modB	molybdate transport permease protein
b0765	SF0539	SFV_0575	modC	ATP-binding component of molybdate transport
b0766	SF0538	SFV_0574	ybhA	putative phosphatase
b0767	SF0888	SFV_0750	ybhE	putative isomerase
b0768	SF0889 *	SFV_0751 *	ybhD	putative transcriptional regulator LYSR-type
b0769	SF0890	SFV_0752	ybhH	orf, hypothetical protein
b0770	SF0891	SFV_0753	ybhI	putative membrane pump protein
b0771	SF0892	SFV_0754	ybhJ	putative enzyme
b0772	SF0893	SFV_0755	ybhC	putative pectinesterase
b0773	SF0723	SFV_0756	ybhB	orf, hypothetical protein
b0774	SF0725	SFV_0758	bioA	7,8-diaminopelargonic acid synthetase
b0775	SF0724	SFV_0757	bioB	biotin synthesis, sulfur insertion?
b0776	SF0726	SFV_0759	bioF	8-amino-7-oxononanoate synthase
b0777	SF0727	SFV_0760	bioC	biotin biosynthesis; reaction prior to pimeloyl CoA
b0778	SF0728	SFV_0761	bioD	dethiobiotin synthetase
b0779	SF0729	SFV_0762	uvrB	DNA repair; excision nuclease subunit B
b0780	SF0730	SFV_0763	ybhK	putative structural protein
b0781	SF0731	SFV_0764	moaA	molybdopterin biosynthesis, protein A
b0782	SF0732	SFV_0765	moaB	molybdopterin biosynthesis, protein B
b0783	SF0733	SFV_0766	moaC	molybdopterin biosynthesis, protein C
b0784	SF0734	SFV_0767	moaD	molybdopterin biosynthesis
b0785	SF0735	SFV_0768	moaE	molybdopterin converting factor, subunit 2
b0786	SF0736	SFV_0769	ybhL	orf, hypothetical protein
b0787	SF0737	SFV_0770	ybhM	orf, hypothetical protein
b0788	SF0738	SFV_0771	ybhN	orf, hypothetical protein
b0789	SF0739	SFV_0772	ybhO	cardiolipin synthase activity
b0790	SF0740	SFV_0773	ybhP	orf, hypothetical protein
b0791	SF0741	SFV_0774	ybhQ	orf, hypothetical protein
b0792	SF0742	SFV_0775 *	ybhR	orf, hypothetical protein
b0793	SF0743	SFV_0776	ybhS	orf, hypothetical protein
b0794	SF0744	SFV_0777	ybhF	putative ATP-binding component of a transport system
b0795	SF0745	SFV_0778	ybhG	putative membrane protein
b0796	SF0746	SFV_0779	ybiH	putative transcriptional regulator
b0797	SF0747	SFV_0780	rhlE	putative ATP-dependent RNA helicase
b0798	SF0749	SFV_0782	ybiA	orf, hypothetical protein
b0799	SF0748	SFV_0781	dinG	probably ATP-dependent helicase
b0800	SF0750	SFV_0783	ybiB	putative enzyme
b0801	SF0751	SFV_0784	ybiC	putative dehydrogenase
b0802	SF0752	SFV_0785	ybiJ	orf, hypothetical protein
b0803	SF0753	SFV_0786	ybiI	orf, hypothetical protein
b0804	SF0754	SFV_0787	ybiX	putative enzyme
b0805	SF0756 *	SFV_0789 *	ybiL	putative outer membrane receptor for iron transport
b0806	SF0757	SFV_0790	ybiM	orf, hypothetical protein
b0807	SF0758	SFV_0791	ybiN	orf, hypothetical protein
b0808	SF0759	SFV_0792	ybiO	putative transport protein
b0809	SF0760	SFV_0793	glnQ	ATP-binding component of glutamine high-affinity transport system
b0810	SF0761	SFV_0794	glnP	glutamine high-affinity transport system; membrane component
b0811	SF0762	SFV_0795	glnH	periplasmic glutamine-binding protein; permease
b0812	SF0763	SFV_0796	dps	global regulator, starvation conditions
b0813	SF0764	SFV_0797	ybiF	putative transmembrane subunit
b0814	SF0765	SFV_0798	ompX	outer membrane protein X
b0815	SF0766	SFV_0799	ybiP	putative enzyme
b0816	-	-	b0816	orf, hypothetical protein
b0817	SF0767	SFV_0800	mntR	transcriptional regulator MntR
b0818	SF0768	SFV_0801	ybiR	orf, hypothetical protein
b0819	SF0769	SFV_0802	ybiS	orf, hypothetical protein
b0820	SF0770	SFV_0803	ybiT	putative ATP-binding component of a transport system
b0821	SF0771	SFV_0804	ybiU	orf, hypothetical protein
b0822	SF0772	SFV_0805	ybiV	orf, hypothetical protein
b0823	SF0773	SFV_0806	ybiW	putative formate acetyltransferase 3
b0824	SF0774	SFV_0807	ybiY	putative pyruvate formate-lyase 3 activating enzyme
b0825	SF0775	SFV_0808	fsa	fructose-6-phosphate aldolase
b0826	SF0776	SFV_0809	moeB	molybdopterin biosynthesis
b0827	SF0777	SFV_0810	moeA	molybdopterin biosynthesis
b0828	SF0778	SFV_0811	ybiK	putative asparaginase
b0829	SF0779	SFV_0812	yliA	putative ATP-binding component of a transport system
b0830	SF0780	SFV_0813	yliB	putative transport protein
b0831	SF0781	SFV_0814	yliC	putative transport system permease protein
b0832	SF0782	SFV_0815 *	yliD	putative transport system permease protein
b0833	SF0783 *	SFV_0816	yliE	orf, hypothetical protein
b0834	SF0784	SFV_0817	yliF	orf, hypothetical protein
b0835	SF0785	SFV_0818	yliG	orf, hypothetical protein
b0836	SF0786	SFV_0819	yliH	putative receptor
b0837	SF0787	SFV_0820 *	yliI	putative dehydrogenase
b0838	SF0788	SFV_0821	yliJ	putative transferase
b0839	SF0789	SFV_0822 *	dacC	D-alanyl-D-alanine carboxypeptidase; penicillin-binding protein 6
b0840	SF0793	SFV_0825	deoR	transcriptional repressor for deo operon, tsx, nupG
b0841	SF0794	SFV_0826	ybjG	orf, hypothetical protein
b0842	SF0795	SFV_0827	cmr	proton motive force efflux pump
b0843	SF0796	SFV_0828	ybjH	orf, hypothetical protein
b0844	SF0797	SFV_0829	ybjI	orf, hypothetical protein
b0845	SF0798	SFV_0830	ybjJ	putative DEOR-type transcriptional regulator
b0846	SF0799	SFV_0831	ybjK	putative DEOR-type transcriptional regulator
b0847	SF0800	SFV_0832	ybjL	putative transport protein
b0848	SF0801	SFV_0833	ybjM	orf, hypothetical protein
b0849	SF0802	SFV_0834	grxA	glutaredoxin1 redox coenzyme for glutathione-dependent ribonucleotide reductase
b0850	SF0803	SFV_0835	ybjC	orf, hypothetical protein
b0851	SF0805	SFV_0836	nfsA	oxygen insensitive NADPH nitroreductase (nitrofuran reductase I activity B)
b0852	SF0806	SFV_0837	rimK	ribosomal protein S6 modification protein
b0853	SF0807	SFV_0838	ybjN	putative sensory transduction regulator
b0854	SF0808	SFV_0839	potF	periplasmic putrescine-binding protein; permease protein
b0855	SF0809	SFV_0840 *	potG	ATP-binding component of putrescine transport system
b0856	SF0810	SFV_0841	potH	putrescine transport protein; permease
b0857	SF0811	SFV_0842	potI	putrescine transport protein; permease
b0858	SF0812	SFV_0843	ybjO	orf, hypothetical protein
b0859	SF0813	SFV_0844	ybjF	putative enzyme
b0860	SF0814	SFV_0845	artJ	arginine 3rd transport system periplasmic binding protein
b0861	SF0815	SFV_0846	artM	arginine 3rd transport system permease protein
b0862	SF0816	SFV_0847	artQ	arginine 3rd transport system permease protein
b0863	SF0817	SFV_0848	artI	arginine 3rd transport system periplasmic binding protein
b0864	SF0818	SFV_0849	artP	ATP-binding component of 3rd arginine transport system
b0865	SF0819	SFV_0850	ybjP	putative lipoprotein
b0866	SF0821	SFV_0854	ybjQ	orf, hypothetical protein
b0867	SF0822	SFV_0855	ybjR	probable N-acetylmuramoyl-L-alanine amidase
b0868	SF0823	SFV_0856	ybjS	orf, hypothetical protein
b0869	SF0824	SFV_0857	ybjT	orf, hypothetical protein
b0870	SF0825	SFV_0858	ltaE	low-specificity L-threonine aldolase
b0871	SF0826	SFV_0859	poxB	pyruvate oxidase
b0872	SF0827	SFV_0860	hcr	NADH oxidoreductase for HCP
b0873	SF0828	SFV_0861	hcp	Hybrid cluster protein (HCP)
b0874	SF0829	SFV_0862	ybjE	putative surface protein
b0875	SF0832	SFV_0863	aqpZ	transmembrane water channel; aquaporin Z
b0876	SF0835	SFV_0866	ybjD	orf, hypothetical protein
b0877	SF0836	SFV_0867	ybjX	putative enzyme
b0878	SF0838	SFV_0869	macA	macrolide-specific efflux protein
b0879	SF0839	SFV_0870 *	macB	macrolide-specific ABC-type efflux carrier
b0880	SF0840	SFV_0871	cspD	stress induced DNA replication inhibitor.
b0881	SF0841	SFV_0872	yljA	orf, hypothetical protein
b0882	SF0842	SFV_0873	clpA	ATP-binding component of serine protease
b0884	SF0843	SFV_0875	infA	protein chain initiation factor IF-1
b0885	SF0844	SFV_0876	aat	leucyl, phenylalanyl-tRNA-protein transferase
b0886	SF0845	SFV_0877	cydC	ATP-binding component of cytochrome-related transport
b0887	SF0846	SFV_0878	cydD	ATP-binding component of cytochrome-related transport, Zn sensitive
b0888	SF0847	SFV_0879	trxB	thioredoxin reductase
b0889	SF0848	SFV_0880	lrp	regulator for leucine (or lrp) regulon and high-affinity branched-chain amino acid transport system
b0890	SF0849	SFV_0881	ftsK	cell division protein
b0891	SF0850	SFV_0882	lolA	periplasmic protein effects translocation of lipoproteins from inner membrane to outer
b0892	SF0851	SFV_0883	ycaJ	putative polynucleotide enzyme
b0893	SF0852	SFV_0884	serS	serine tRNA synthetase; also charges selenocystein tRNA with serine
b0894	SF0853	SFV_0885 *	dmsA	anaerobic dimethyl sulfoxide reductase subunit A
b0895	SF0854	SFV_0886	dmsB	anaerobic dimethyl sulfoxide reductase subunit B
b0896	SF0855	SFV_0887	dmsC	anaerobic dimethyl sulfoxide reductase subunit C
b0897	SF0856	SFV_0888	ycaC	orf, hypothetical protein
b0898	SF0857	SFV_0889	ycaD	putative transport protein (MFS family)
b0899	-	SFV_0899 *	ycaM	putative transporter
b0900	-	SFV_0898	ycaN	putative transcriptional regulator LYSR-type
b0901	-	-	ycaK	orf, hypothetical protein
b0902	SF0897	SFV_0902	pflA	pyruvate formate lyase activating enzyme 1
b0903	SF0898	SFV_0903	pflB	formate acetyltransferase 1
b0904	SF0899	SFV_0904	focA	probable formate transporter (formate channel 1)
b0905	SF0900	SFV_0905	ycaO	orf, hypothetical protein
b0906	SF0901	SFV_0906 *	ycaP	orf, hypothetical protein
b0907	SF0902	SFV_0907	serC	3-phosphoserine aminotransferase
b0908	SF0903	SFV_0908	aroA	5-enolpyruvylshikimate-3-phosphate synthetase
b0909	SF0905	SFV_0910	ycaL	putative heat shock protein
b0910	SF0906	SFV_0911	cmk	cytidylate kinase
b0911	SF0907	SFV_0912	rpsA	30S ribosomal subunit protein S1
b0912	SF0908	SFV_0913	himD	integration host factor (IHF), beta subunit; site-specific recombination
b0913	SF0909 *	SFV_0914	ycaI	orf, hypothetical protein
b0914	SF0910	SFV_0915	msbA	ATP-binding transport protein; multicopy suppressor of htrB
b0915	SF0911	SFV_0916	lpxK	lipid A 4' kinase
b0916	SF0912	SFV_0917	ycaQ	orf, hypothetical protein
b0917	SF0913	SFV_0918	ycaR	orf, hypothetical protein
b0918	SF0914	SFV_0919	kdsB	CTP:CMP-3-deoxy-D-manno-octulosonate transferase
b0919	SF0915	SFV_0920	ycbJ	orf, hypothetical protein
b0920	SF0916	SFV_0921	ycbC	orf, hypothetical protein
b0921	SF0917	SFV_0922	smtA	S-adenosylmethionine-dependentmethyltransferase
b0922	SF0918	SFV_0923	mukF	mukF protein (killing factor KICB)
b0923	SF0919	SFV_0924	mukE	orf, hypothetical protein
b0924	SF0920	SFV_0925	mukB	kinesin-like cell division protein involved in chromosome partitioning
b0925	SF0922	SFV_0927	ycbB	putative amidase
b0926	SF0923	SFV_0928	ycbK	orf, hypothetical protein
b0927	SF0924	SFV_0929	ycbL	orf, hypothetical protein
b0928	SF0925	SFV_0930	aspC	aspartate aminotransferase
b0929	SF0926	SFV_0931	ompF	outer membrane protein 1a (Ia;b;F)
b0930	SF0927	SFV_0932	asnS	asparagine tRNA synthetase
b0931	SF0928	SFV_0933	pncB	nicotinate phosphoribosyltransferase
b0932	SF0929	SFV_0934	pepN	aminopeptidase N
b0933	SF0930	SFV_0935	ssuB	probable ATP-binding component of ABC transporter
b0934	SF0931	SFV_0936	ssuC	probable permease component of ABC transporter
b0935	SF0934	SFV_0939	ssuD	alkanesulfonate monooxygenase
b0936	SF0935	SFV_0940	ssuA	putative aliphatic sulfonates binding protein
b0937	SF0936	SFV_0941	ssuE	NAD(P)H-dependent FMN reductase
b0938	-	SFV_2193	ycbQ	putative fimbrial-like protein
b0939	-	SFV_0948	ycbR	putative fimbrial chaperone
b0940	SF0941	SFV_0949	ycbS	putative outer membrane usher protein
b0941	SF0942	SFV_0950	ycbT	putative fimbrial-like protein
b0942	SF0943	SFV_0951	ycbU	putative fimbrial-like protein
b0943	SF0944	SFV_0952	ycbV	putative fimbrial-like protein
b0944	SF0945	SFV_0953	ycbF	putative fimbrial chaperone
b0945	SF0946	SFV_0954	pyrD	dihydro-orotate dehydrogenase
b0946	SF0947	SFV_0955	ycbW	orf, hypothetical protein
b0947	SF0948	SFV_0956	ycbX	orf, hypothetical protein
b0948	SF0949	SFV_0957	ycbY	putative oxidoreductase
b0949	SF0950	SFV_0958	uup	putative ATP-binding component of a transport system
b0950	SF0951	SFV_0959	pqiA	paraquat-inducible protein A
b0951	SF0952	SFV_0960	pqiB	paraquat-inducible protein B
b0952	SF0953	SFV_0961	ymbA	orf, hypothetical protein
b0953	-	-	rmf	ribosome modulation factor
b0954	SF0954	SFV_0962	fabA	beta-hydroxydecanoyl thioester dehydrase, trans-2-decenoyl-ACP isomerase
b0955	SF0955	SFV_0963	ycbZ	putative ATP-dependent protease
b0956	SF0956	SFV_0964	ycbG	putative dehydrogenase
b0957	SF0957	SFV_0965	ompA	outer membrane protein 3a (II*;G;d)
b0958	SF0958	SFV_0966	sulA	suppressor of lon; inhibits cell division and ftsZ ring formation
b0959	SF0959 *	SFV_0967 *	yccR	orf, hypothetical protein
b0960	SF0962	SFV_0970	yccS	orf, hypothetical protein
b0961	SF0963	SFV_0971	yccF	orf, hypothetical protein
b0962	SF0964	SFV_0972	helD	DNA helicase IV
b0963	SF0965	SFV_0973	mgsA	methylglyoxal synthase
b0964	SF0966	SFV_0974	yccT	orf, hypothetical protein
b0965	SF0967	SFV_0975	yccU	protein (unknown function)
b0966	SF0968	SFV_0976	yccV	orf, hypothetical protein
b0967	SF0970	SFV_0977	yccW	putative oxidoreductase
b0968	SF0969	-	yccX	orf, hypothetical protein
b0969	SF0971	SFV_0978	yccK	putative sulfite reductase (EC 1.8.-.-)
b0970	SF0972	SFV_0979	yccA	putative carrier/transport protein
b0972	SF0973	SFV_0981	hyaA	hydrogenase-1 small subunit
b0973	SF0974	SFV_0982	hyaB	hydrogenase-1 large subunit
b0974	SF0975	SFV_0983	hyaC	probable Ni/Fe-hydrogenase 1 b-type cytochrome subunit
b0975	SF0976	SFV_0984	hyaD	processing of HyaA and HyaB proteins
b0976	SF0977	SFV_0985	hyaE	processing of HyaA and HyaB proteins
b0977	SF0978	SFV_0986	hyaF	nickel incorporation into hydrogenase-1 proteins
b0978	SF0980	SFV_0987	appC	probable third cytochrome oxidase, subunit I
b0979	SF0981	SFV_0988	appB	probable third cytochrome oxidase, subunit II
b0980	SF0982	SFV_0989	appA	phosphoanhydride phosphorylase; pH 2.5 acid phosphatase; periplasmic
b0981	SF0983	SFV_0990	yccC	orf, hypothetical protein
b0982	SF0984	SFV_0991	yccY	putative phosphatase
b0983	SF0985	SFV_0992	yccZ	putative function in exopolysaccharide production
b0984	SF0986	SFV_0993	ymcA	orf, hypothetical protein
b0985	SF0987	SFV_0994	ymcB	orf, hypothetical protein
b0986	SF0988	SFV_0995	ymcC	putative regulator
b0987	SF0989	SFV_0996	ymcD	orf, hypothetical protein
b0989	SF0990	SFV_0997	cspH	cold shock-like protein
b0990	SF0991	SFV_1000	cspG	homolog of Salmonella cold shock protein
b0991	SF0992	-	sfa	suppresses fabA and ts growth mutation
b0992	SF0994	SFV_1002	yccM	orf, hypothetical protein
b0993	SF0995	SFV_1004	torS	sensor protein torS (regulator TorR)
b0994	SF0996	SFV_1003	torT	part of regulation of tor operon, periplasmic
b0995	SF0998	SFV_1005	torR	response transcriptional regulator for torA (sensor TorS)
b0996	SF0997	SFV_1006	torC	trimethylamine N-oxide reductase, cytochrome c-type subunit
b0997	SF0999 *	SFV_1007	torA	trimethylamine N-oxide reductase subunit
b0998	SF1000 *	SFV_1008 *	torD	part of trimethylamine-N-oxide oxidoreductase
b0999	SF1003	SFV_1011	yccD	orf, hypothetical protein
b1000	SF1004	SFV_1012	cbpA	curved DNA-binding protein; functions closely related to DnaJ
b1001	SF1005	SFV_1013	yccE	orf, hypothetical protein
b1002	SF1006	SFV_1014	agp	periplasmic glucose-1-phosphatase
b1003	SF1007	SFV_1015	yccJ	orf, hypothetical protein
b1004	SF1008	SFV_1016	wrbA	flavoprotein WrbA (Trp repressor binding protein)
b1005	-	SFV_1017	ycdF	orf, hypothetical protein
b1006	SF1009	SFV_1018	ycdG	putative transport protein
b1007	SF1010	SFV_1019	ycdH	putative flavin:NADH reductase
b1008	SF1011	SFV_1020	ycdI	putative NADH dehydrogenase/NAD(P)H nitroreductase
b1009	SF1012	SFV_1021	ycdJ	hypothetical protein
b1010	SF1013	SFV_1022	ycdK	hypothetical protein
b1011	SF1014	SFV_1023	ycdL	hypothetical isochorismatase family protein
b1012	SF1015	SFV_1024	ycdM	putative monooxygenase
b1013	SF1016	SFV_1025	ycdC	hypothetical transcriptional regulator
b1014	-	-	putA	proline dehydrogenase, P5C dehydrogenase
b1015	-	-	putP	major sodium/proline symporter
b1018	SF1020	SFV_1029	ycdO	orf, hypothetical protein
b1019	SF1021	SFV_1030	ycdB	orf, hypothetical protein
b1020	SF1022	SFV_1031 *	phoH	PhoB-dependent, ATP-binding pho regulon component; may be helicase; induced by P starvation
b1021	-	SFV_1032	ycdP	orf, hypothetical protein
b1022	-	SFV_1033	ycdQ	orf, hypothetical protein
b1023	-	SFV_1035 *	ycdR	orf, hypothetical protein
b1024	-	SFV_1036 *	ycdS	putative outer membrane protein
b1025	-	SFV_1037	ycdT	orf, hypothetical protein
b1028	SF1025 *	SFV_1041	b1028	orf, hypothetical protein
b1029	SF1026	SFV_1042	ycdU	orf, hypothetical protein
b1033	SF1027 *	SFV_1044 *	ycdW	putative dehydrogenase
b1034	SF1028	SFV_1045	ycdX	orf, hypothetical protein
b1035	SF1029	SFV_1046	ycdY	putative oxidoreductase component
b1036	SF1030	SFV_1047	ycdZ	orf, hypothetical protein
b1037	SF1031 *	SFV_1048 *	csgG	curli production assembly/transport component, 2nd curli operon
b1038	-	SFV_1049	csgF	curli production assembly/transport component, 2nd curli operon
b1039	SF1033	SFV_1050	csgE	curli production assembly/transport component, 2nd curli operon
b1040	SF1034	SFV_1051	csgD	putative 2-component transcriptional regulator for 2nd curli operon
b1041	SF1035	SFV_1052	csgB	minor curlin subunit precursor, similar ro CsgA
b1042	SF1036 *	SFV_1053 *	csgA	curlin major subunit, coiled surface structures; cryptic
b1043	SF1039	-	csgC	putative curli production protein
b1044	SF1040	SFV_1056	ymdA	orf, hypothetical protein
b1045	SF1041	SFV_1057	ymdB	putative polyprotein
b1046	SF1042	SFV_1058 *	ymdC	putative synthase
b1047	SF1043	SFV_1059	mdoC	essential for succinylation of osmoregulated periplasmic glucans
b1048	SF1044	SFV_1060	mdoG	periplasmic glucans biosynthesis protein
b1049	SF1045	SFV_1061	mdoH	membrane glycosyltransferase; synthesis of membrane-derived oligosaccharide (MDO)
b1050	-	-	yceK	orf, hypothetical protein
b1051	-	-	msyB	acidic protein suppresses mutants lacking function of protein export
b1052	-	-	b1052	orf, hypothetical protein
b1053	-	-	yceE	putative transport protein
b1054	SF1061	SFV_1077	htrB	heat shock protein
b1055	SF1062	SFV_1078	yceA	orf, hypothetical protein
b1056	SF1063	SFV_1079	yceI	orf, hypothetical protein
b1057	SF1064	SFV_1080	yceJ	cytochrome b561 homolog 2
b1058	SF1065	SFV_1081	yceO	orf, hypothetical protein
b1059	SF1066	SFV_1082	solA	sarcosine oxidase-like protein
b1060	-	-	yceP	orf, hypothetical protein
b1061	SF1067	SFV_1083	dinI	damage-inducible protein I
b1062	SF1068	SFV_1084	pyrC	dihydro-orotase
b1063	SF1069	SFV_1085	yceB	orf, hypothetical protein
b1064	SF1070	SFV_1086	grxB	glutaredoxin 2
b1065	SF1071	SFV_1087	yceL	orf, hypothetical protein
b1066	SF1072	SFV_1088	rimJ	acetylation of N-terminal alanine of 30S ribosomal subunit protein S5
b1067	SF1073	SFV_1089	yceH	orf, hypothetical protein
b1068	SF1074	SFV_1090	mviM	putative virulence factor
b1069	SF1075	SFV_1091	mviN	putative virulence factor
b1070	SF1076	SFV_1092	flgN	protein of flagellar biosynthesis
b1071	SF1077	SFV_1093	flgM	anti-FliA (anti-sigma) factor; also known as RflB protein
b1072	SF1078	SFV_1094	flgA	flagellar biosynthesis; assembly of basal-body periplasmic P ring
b1073	SF1079	SFV_1095	flgB	flagellar biosynthesis, cell-proximal portion of basal-body rod
b1074	-	SFV_1096 *	flgC	flagellar biosynthesis, cell-proximal portion of basal-body rod
b1075	SF1080	SFV_1097	flgD	flagellar biosynthesis, initiation of hook assembly
b1076	SF1080	SFV_1098	flgE	flagellar biosynthesis, hook protein
b1077	SF1081 *	SFV_1099	flgF	flagellar biosynthesis, cell-proximal portion of basal-body rod
b1078	SF1082	SFV_1100	flgG	flagellar biosynthesis, cell-distal portion of basal-body rod
b1079	SF1083	SFV_1101	flgH	flagellar biosynthesis, basal-body outer-membrane L (lipopolysaccharide layer) ring protein
b1080	SF1084	SFV_1102	flgI	homolog of Salmonella P-ring of flagella basal body
b1081	SF1085	SFV_1103	flgJ	flagellar biosynthesis
b1082	SF1086 *	SFV_1104 *	flgK	flagellar biosynthesis, hook-filament junction protein 1
b1083	SF1087 *	SFV_1105	flgL	flagellar biosynthesis; hook-filament junction protein
b1084	SF1088	SFV_1106	rne	RNase E, membrane attachment, mRNA turnover, maturation 5S RNA
b1085	SF1089	-	b1085	orf, hypothetical protein
b1086	SF1090	SFV_1107	rluC	Ribosomal large subunit pseudouridine synthase C
b1087	SF1091	SFV_1108	yceF	orf, hypothetical protein
b1088	SF1092	SFV_1109	yceD	orf, hypothetical protein
b1089	SF1093	-	rpmF	50S ribosomal subunit protein L32
b1090	SF1094	SFV_1110	plsX	glycerolphosphate auxotrophy in plsB background
b1091	SF1095	SFV_1111	fabH	3-oxoacyl-[acyl-carrier-protein] synthase III; acetylCoA ACP transacylase
b1092	SF1096	SFV_1112	fabD	malonyl-CoA-[acyl-carrier-protein] transacylase
b1093	SF1097	SFV_1113	fabG	3-oxoacyl-[acyl-carrier-protein] reductase
b1094	SF1098	SFV_1114	acpP	acyl carrier protein
b1095	SF1099	SFV_1115	fabF	3-oxoacyl-[acyl-carrier-protein] synthase II
b1096	SF1100	SFV_1116	pabC	4-amino-4-deoxychorismate lyase
b1097	SF1101	SFV_1117	yceG	putative thymidylate kinase (EC 2.7.4.9)
b1098	SF1102	SFV_1118	tmk	thymidylate kinase
b1099	SF1103	SFV_1119	holB	DNA polymerase III, delta prime subunit
b1100	SF1104	SFV_1120	ycfH	orf, hypothetical protein
b1101	SF1105	SFV_1121	ptsG	PTS system, glucose-specific IIBC component
b1102	SF1106 *	SFV_1122	fhuE	outer membrane receptor for ferric iron uptake
b1103	SF1107	SFV_1123	ycfF	orf, hypothetical protein
b1104	SF1108	SFV_1124	ycfL	orf, hypothetical protein
b1105	SF1109	SFV_1125	ycfM	orf, hypothetical protein
b1106	SF1110	SFV_1126	ycfN	putative beta-glucosidase (EC 3.2.1.21)
b1107	SF1111	SFV_1127	nagZ	beta-N-acetylglucosaminidase
b1108	SF1112	SFV_1128	ycfP	orf, hypothetical protein
b1109	SF1113	SFV_1129	ndh	respiratory NADH dehydrogenase
b1110	SF1114	SFV_1130	ycfJ	orf, hypothetical protein
b1111	SF1115	SFV_1131	ycfQ	orf, hypothetical protein
b1112	SF1116	SFV_1132	ycfR	orf, hypothetical protein
b1113	SF1117	SFV_1133	ycfS	orf, hypothetical protein
b1114	SF1118	SFV_1134	mfd	transcription-repair coupling factor; mutation frequency decline
b1115	SF1119	SFV_1135	ycfT	orf, hypothetical protein
b1116	SF1120	SFV_1136	ycfU	orf, hypothetical protein
b1117	SF1121	SFV_1137	ycfV	putative ATP-binding component of a transport system
b1118	SF1122	SFV_1138	ycfW	putative kinase
b1119	SF1123	SFV_1139	ycfX	putative NAGC-like transcriptional regulator
b1120	SF1124	SFV_1140	cobB	putative nicotinic acid mononucleotide:5,6-dimethylbenzimidazole (DMB) phosphoribosyltransferase
b1121	-	-	ycfZ
b1122	-	-	ymfA	orf, hypothetical protein
b1123	SF1125	SFV_1141	potD	spermidine/putrescine periplasmic transport protein
b1124	SF1126	SFV_1142	potC	spermidine/putrescine transport system permease
b1125	SF1127	SFV_1143	potB	spermidine/putrescine transport system permease
b1126	SF1128	SFV_1144	potA	ATP-binding component of spermidine/putrescine transport
b1127	SF1129	SFV_1145	pepT	putative peptidase T
b1128	SF1130	SFV_1146	ycfD	orf, hypothetical protein
b1129	SF1148	SFV_1164	phoQ	sensor protein PhoQ
b1130	SF1149	SFV_1165	phoP	transcriptional regulatory protein
b1131	SF1150	SFV_1166	purB	adenylosuccinate lyase
b1132	SF1151	SFV_1167	ycfC	orf, hypothetical protein
b1133	SF1152	SFV_1168	trmU	tRNA (5-methylaminomethyl-2-thiouridylate)-methyltransferase
b1134	SF1153	SFV_1169	ymfB	putative Nudix hydrolase
b1135	SF1154	SFV_1170	ymfC	orf, hypothetical protein
b1136	SF1155	SFV_1171	icdA	isocitrate dehydrogenase, specific for NADP+
b1137	-	-	ymfD	orf, hypothetical protein
b1138	-	-	ymfE	orf, hypothetical protein
b1139	-	-	lit	phage T4 late gene expression; at locus of e14 element
b1140	SF0894	SFV_1840	intE	prophage e14 integrase
b1141	-	-	b1141	excisionase-like protein from lambdoid prophage e14
b1142	-	-	ymfH	hypothetical protein in lambdoid prophage e14 region
b1143	-	-	ymfI	hypothetical protein in lambdoid prophage e14 region
b1144	-	SFV_0742	ymfJ	hypothetical protein in lambdoid prophage e14 region
b1145	-	SFV_0270	ymfK	putative lambdoid prophage e14 repressor protein
b1146	-	-	b1146	e14 prophage; putative regulator
b1147	-	-	ymfL	hypothetical protein in lambdoid prophage e14 region
b1148	-	-	ymfM	hypothetical protein in lambdoid prophage e14 region
b1149	SF1146	SFV_0235	ymfN	hypothetical protein in lambdoid prophage e14 region
b1150	-	SFV_0236	ymfR	hypothetical protein in lambdoid prophage e14 region
b1151	SF1140	SFV_0237	ymfO	hypothetical protein in lambdoid prophage e14 region
b1152	-	SFV_0253	ymfP	hypothetical protein in lambdoid prophage e14 region
b1153	-	SFV_0254	ymfQ	hypothetical protein in lambdoid prophage e14 region
b1154	SF0311	-	ycfK	hypothetical protein in lambdoid prophage e14 region
b1155	-	-	ymfS	hypothetical protein in lambdoid prophage e14 region
b1156	-	-	tfaE	tail fiber assembly protein homolog from lambdoid prophage e14
b1157	-	-	stfE	side tail fiber protein homolog from lambdoid prophage e14 (fragment)
b1158	SF2609	SFV_2610	pin	inversion of adjacent DNA; at locus of e14 element
b1159	-	-	mcrA	restriction of DNA at 5-methylcytosine residues; at locus of e14 element
b1160	SF1543	-	ycgW	orf, hypothetical protein
b1161	-	-	ycgX	orf, hypothetical protein
b1162	-	-	ycgE	putative transcriptional regulator
b1163	-	-	ycgF	orf, hypothetical protein
b1164	-	-	ycgZ	orf, hypothetical protein
b1165	-	-	ymgA	orf, hypothetical protein
b1166	-	-	ymgB	orf, hypothetical protein
b1167	-	-	ymgC	orf, hypothetical protein
b1168	SF1156	-	ycgG	putative proteases
b1171	SF1158	SFV_1175	ymgD	orf, hypothetical protein
b1172	SF1159	SFV_1176	b1172	orf, hypothetical protein
b1173	SF1160 *	SFV_1177	b1173	orf, hypothetical protein
b1174	SF1161	SFV_1178	minE	cell division topological specificity factor, reverses MinC inhibition of ftsZ ring formation
b1175	SF1162	SFV_1179	minD	cell division inhibitor, a membrane ATPase, activates minC
b1176	SF1163	SFV_1180	minC	cell division inhibitor, inhibits ftsZ ring formation
b1177	-	-	ycgJ	orf, hypothetical protein
b1178	-	SFV_1183	ycgK	orf, hypothetical protein
b1179	SF1168	SFV_1186	ycgL	orf, hypothetical protein
b1180	SF1169	SFV_1187	ycgM	putative isomerase
b1181	SF1170	SFV_1188	ycgN	orf, hypothetical protein
b1182	SF1171 *	SFV_1189 *	hlyE	hemolysin E
b1183	SF1172	SFV_1190	umuD	SOS mutagenesis; error-prone repair; processed to UmuD'; forms complex with UmuC
b1184	SF1173	SFV_1191	umuC	SOS mutagenesis and repair
b1185	SF1174	SFV_1192	dsbB	reoxidizes DsbA protein following formation of disulfide bond in P-ring of flagella.
b1186	SF1175	SFV_1193	nhaB	Na+/H+ antiporter, pH independent
b1187	SF1176	SFV_1194	fadR	negative regulator for fad regulon, and positive activator of fabA
b1188	SF1177	SFV_1195	ycgB	putative sporulation protein
b1189	SF1178	SFV_1196	dadA	D-amino acid dehydrogenase subunit
b1190	SF1179	SFV_1197	dadX	alanine racemase 2, catabolic
b1191	SF1181	SFV_1199	ycgO	putative Na(+)/H(+) exchanger
b1192	SF1182	SFV_1201	ldcA	L,D-carboxypeptidase
b1193	SF1183	SFV_1200	mltE	murein transglycosylase E
b1194	SF1187	SFV_1202	ycgR	orf, hypothetical protein
b1195	SF1188	SFV_1203	ymgE	transglycosylase asociated protein
b1196	SF1199 *	SFV_1210	ycgY	orf, hypothetical protein
b1197	SF1200	SFV_1211	treA	trehalase, periplasmic
b1198	SF1201	SFV_1212	dhaM	PTS hybrid protein
b1199	SF1202	SFV_1213	dhaL	dihydroxyacetone kinase, C-terminal domain
b1200	SF1203	SFV_1214	dhaK	dihydroxyacetone kinase, N-terminal domain
b1201	SF1204	SFV_1215	dhaR	probable transcription activator for the dha operon; Sigma54-dependent activator
b1202	SF1205	SFV_1216	ycgV	putative adhesion and penetration protein
b1203	SF1206	SFV_1217	ychF	putative GTP-binding protein
b1204	SF1207	SFV_1218	pth	peptidyl-tRNA hydrolase
b1205	SF1208	SFV_1219	ychH	orf, hypothetical protein
b1206	SF1209	SFV_1220	ychM	putative sulfate transporter
b1207	SF1210	SFV_1221	prsA	phosphoribosylpyrophosphate synthetase
b1208	SF1211	SFV_1222	ispE	4-diphosphocytidyl-2-C-methyl-D-erythritol kinase
b1209	SF1212	SFV_1223	hemM	outer-membrane lipoprotein
b1210	SF1213	SFV_1224	hemA	glutamyl-tRNA reductase
b1211	SF1214	SFV_1225	prfA	peptide chain release factor RF-1
b1212	SF1215	SFV_1226	hemK	possible protoporphyrinogen oxidase
b1213	SF1216	SFV_1227	ychQ	orf, hypothetical protein
b1214	SF1217	SFV_1228	ychA	orf, hypothetical protein
b1215	SF1218	SFV_1229	kdsA	2-dehydro-3-deoxyphosphooctulonate aldolase
b1216	SF1219	SFV_1232	chaA	sodium-calcium/proton antiporter
b1217	SF1220	SFV_1233	chaB	cation transport regulator
b1218	SF1221	SFV_1234	chaC	cation transport regulator
b1219	SF1222	SFV_1235	ychN	orf, hypothetical protein
b1220	SF1223	SFV_1236	ychP	putative factor
b1221	SF1224	SFV_1237	narL	pleiotrophic regulation of anaerobic respiration: response regulator for nar, frd, dms and tor genes
b1222	SF1225	SFV_1238	narX	nitrate/nitrate sensor, histidine protein kinase acts on NarL regulator
b1223	SF1226	SFV_1239	narK	nitrite extrusion protein
b1224	SF1227	SFV_1240	narG	nitrate reductase 1, alpha subunit
b1225	SF1228	SFV_1241	narH	nitrate reductase 1, beta subunit
b1226	SF1229	SFV_1242	narJ	nitrate reductase 1, delta subunit, assembly function
b1227	SF1230	SFV_1243	narI	nitrate reductase 1, cytochrome b(NR), gamma subunit
b1228	-	-	b1228	orf, hypothetical protein
b1229	-	-	tpr	a protaminelike protein
b1232	SF1232	SFV_1245	purU	formyltetrahydrofolate deformylase; for purT-dependent FGAR synthesis
b1233	SF1233	SFV_1246	ychJ	orf, hypothetical protein
b1234	SF1234	SFV_1247	ychK	orf, hypothetical protein
b1235	SF1235	SFV_1248	hnr	Hnr protein
b1236	SF1236	SFV_1249	galU	glucose-1-phosphate uridylyltransferase
b1237	SF1237	SFV_1250	hns	DNA-binding protein HLP-II (HU, BH2, HD, NS); pleiotropic regulator
b1238	SF1238	SFV_1251	tdk	thymidine kinase
b1239	-	-	ychG	orf, hypothetical protein
b1240	-	-	b1240	orf, hypothetical protein
b1241	SF1240	SFV_1253	adhE	CoA-linked acetaldehyde dehydrogenase and iron-dependent alcohol dehydrogenase; pyruvate-formate-lyase deactivase
b1242	SF1241	SFV_1254	ychE	putative channel protein
b1243	SF1244	SFV_1255	oppA	oligopeptide transport; periplasmic binding protein
b1244	SF1245	SFV_1256	oppB	oligopeptide transport permease protein
b1245	SF1246	SFV_1257	oppC	homolog of Salmonella oligopeptide transport permease protein
b1246	SF1247	SFV_1258	oppD	homolog of Salmonella ATP-binding protein of oligopeptide ABC transport system
b1247	SF1248	SFV_1259	oppF	homolog of Salmonella ATP-binding protein of oligopeptide ABC transport system
b1248	SF1249	SFV_1260	yciU	orf, hypothetical protein
b1249	SF1250	SFV_1261	cls	cardiolipin synthase, a major membrane phospholipid; novobiocin sensitivity
b1250	SF1251	SFV_1262	kch	putative potassium channel protein
b1251	SF1254	SFV_1265	yciI	orf, hypothetical protein
b1252	SF1255	SFV_1266	tonB	energy transducer; uptake of iron, cyanocobalimin; sensitivity to phages, colicins
b1253	SF1256	SFV_1267	yciA	orf, hypothetical protein
b1254	SF1257	SFV_1268	ispZ	probable intracellular septation protein
b1255	SF1258	SFV_1269	yciC	orf, hypothetical protein
b1256	SF1259	SFV_1270	yciD	putative outer membrane protein
b1257	SF1260	SFV_1271	yciE	orf, hypothetical protein
b1258	SF1261	SFV_1272	yciF	putative structural proteins
b1259	SF1262	SFV_1273	yciG	orf, hypothetical protein
b1260	SF1263	SFV_1274	trpA	tryptophan synthase, alpha protein
b1261	SF1264	SFV_1275	trpB	tryptophan synthase, beta protein
b1262	SF1265	SFV_1276	trpC	N-(5-phosphoribosyl)anthranilate isomerase and indole-3-glycerolphosphate synthetase
b1263	SF1266	SFV_1277	trpD	anthranilate synthase component II, glutamine amidotransferase and phosphoribosylanthranilate transferase
b1264	SF1267	SFV_1278	trpE	anthranilate synthase component I
b1265	SF1268	-	trpL	trp operon leader peptide
b1266	SF1269	SFV_1279	yciV	putative enzymes
b1267	SF1270	SFV_1280	yciO	orf, hypothetical protein
b1268	-	-	yciQ	orf, hypothetical protein
b1269	SF1271 *	SFV_1281	yciL	orf, hypothetical protein
b1270	SF1272	SFV_1282	btuR	cob(I)alamin adenolsyltransferase
b1271	SF1273	SFV_1283	yciK	putative oxidoreductase
b1272	SF1274	SFV_1284	sohB	putative protease
b1273	SF1275	-	yciN	orf, hypothetical protein
b1274	SF1276	SFV_1285	topA	DNA topoisomerase type I, omega protein
b1275	SF1277	SFV_1286	cysB	positive transcriptional regulator for cysteine regulon
b1276	SF1280	SFV_1289	acnA	aconitate hydrase 1
b1277	SF1281	SFV_1290	ribA	GTP cyclohydrolase II
b1278	SF1282	SFV_1291	pgpB	non-essential phosphatidylglycerophosphate phosphatase, membrane bound
b1279	SF1283	SFV_1292	yciS	orf, hypothetical protein
b1280	SF1284	SFV_1293	yciM	putative heat shock protein
b1281	SF1285	SFV_1294	pyrF	orotidine-5'-phosphate decarboxylase
b1282	SF1286	SFV_1295	yciH	orf, hypothetical protein
b1283	SF1287	SFV_1296	osmB	osmotically inducible lipoprotein
b1284	SF1288	SFV_1297	yciT	putative DEOR-type transcriptional regulator
b1285	SF1290 *	SFV_1299 *	yciR	orf, hypothetical protein
b1286	SF1291	SFV_1300	rnb	RNase II, mRNA degradation
b1287	SF1292	SFV_1301	yciW	putative oxidoreductase
b1288	SF1293	SFV_1302	fabI	enoyl-[acyl-carrier-protein] reductase (NADH)
b1289	SF1294	SFV_1303	ycjD	orf, hypothetical protein
b1290	SF1295	SFV_1304	sapF	putative ATP-binding protein of peptide transport system
b1291	SF1296	SFV_1305	sapD	putative ATP-binding protein of peptide transport system
b1292	SF1297	SFV_1306	sapC	homolog of Salmonella peptide transport permease protein
b1293	SF1298	SFV_1307	sapB	homolog of Salmonella peptide transport permease protein
b1294	SF1299	SFV_1308	sapA	homolog of Salmonella peptide transport periplasmic protein
b1295	SF1300	SFV_1309	ymjA	orf, hypothetical protein
b1296	SF1301	SFV_1310	ycjJ	putative amino acid/amine transport protein
b1297	SF1302	SFV_1311	ycjK	putative glutamine synthetase (EC 6.3.1.2)
b1298	SF1303	SFV_1312	ycjL	probable amidotransferase subunit
b1299	SF1304	SFV_1313	ycjC	orf, hypothetical protein
b1300	SF1305	SFV_1314	aldH	aldehyde dehydrogenase, prefers NADP over NAD
b1301	SF1306	SFV_1315	ordL	probable oxidoreductase
b1302	SF1307	SFV_1316	goaG	4-aminobutyrate aminotransferase
b1303	SF1308	SFV_1317	pspF	psp operon transcriptional activator
b1304	SF1309	SFV_1318	pspA	phage shock protein, inner membrane protein
b1305	SF1310	SFV_1319	pspB	phage shock protein
b1306	SF1311	SFV_1320	pspC	phage shock protein: activates phage shock-protein expression
b1307	SF1312	SFV_1321	pspD	phage shock protein
b1308	SF1313	SFV_1322	pspE	phage shock protein
b1309	SF1314 *	SFV_1323 *	ycjM	putative polysaccharide hydrolase
b1310	SF1316 *	SFV_1326 *	ycjN	putative ABC transporter periplasmic binding protein
b1311	SF1317	SFV_1327	ycjO	putative binding-protein dependent transport protein
b1312	SF1318	SFV_1328	ycjP	putative transport system permease protein
b1313	SF1319	SFV_1329	ycjQ	putative oxidoreductase
b1314	SF1320 *	SFV_1330 *	ycjR	orf, hypothetical protein
b1315	SF1321 *	SFV_1331 *	ycjS	putative dehydrogenase
b1316	SF1322	SFV_1332	ycjT	orf, hypothetical protein
b1317	SF1323	SFV_1333	ycjU	putative beta-phosphoglucomutase
b1318	SF1324	SFV_1334	ycjV	putative ATP-binding component of a transport system
b1319	SF1325 *	SFV_1335 *	ompG	outer membrane protein
b1320	SF1326	SFV_1336	ycjW	putative LACI-type transcriptional regulator
b1321	SF1327	SFV_1337	ycjX	putative EC 2.1 enzymes
b1322	SF1328	SFV_1338	ycjF	orf, hypothetical protein
b1323	SF1329	SFV_1339	tyrR	transcriptional regulation of aroF, aroG, tyrA and aromatic amino acid transport
b1324	SF1330	SFV_1340	tpx	thiol peroxidase
b1325	SF1331	SFV_1341	ycjG	putative muconate cycloisomerase I (EC 5.5.-.-)
b1326	SF1332	SFV_1342	ycjI	putative carboxypeptidase
b1327	SF1337	SFV_1347	ycjY	orf, hypothetical protein
b1328	SF1842 *	SFV_1832 *	ycjZ	putative transcriptional regulator LYSR-type
b1329	SF1841	SFV_1831	mppA	periplasmic murein tripeptide (L-Ala-gamma-D-Glut-m-DAP) permease
b1330	SF1840	SFV_1830	ynaI	orf, hypothetical protein
b1332	-	SFV_1827	ynaJ	orf, hypothetical protein
b1333	SF1837	SFV_1826	ydaA	orf, hypothetical protein
b1334	SF1836	SFV_1825	fnr	transcriptional regulation of aerobic, anaerobic respiration, osmotic balance
b1335	SF1835	SFV_1824	ogt	O-6-alkylguanine-DNA/cysteine-protein methyltransferase
b1336	-	-	abgT	aminobenzoyl-glutamate transport protein
b1337	-	-	abgB	aminobenzoyl-glutamate utilization protein
b1338	-	-	abgA	aminobenzoyl-glutamate utilization protein
b1339	-	-	abgR	putative transcriptional regulator LYSR-type
b1340	SF1829 *	SFV_1818	ydaL	orf, hypothetical protein
b1341	SF1828 *	SFV_1817	ydaM	orf, hypothetical protein
b1342	SF1827	SFV_1816	ydaN	orf, hypothetical protein
b1343	SF1826	SFV_1815	dbpA	ATP-dependent RNA helicase
b1344	SF1825	SFV_1814	ydaO	orf, hypothetical protein
b1345	SF1368 *	SFV_1380	intR	lambdoid prophage Rac integrase
b1346	SF1369	-	xisR	putative lambdoid prophage Rac excisionase
b1347	-	-	ydaC	orf, hypothetical protein
b1348	-	-	lar	restriction alleviation and modification enhancement
b1349	-	SFV_0265	recT	recombinase, DNA renaturation
b1350	SF1375	SFV_1835 *	recE	exonuclease VIII, ds DNA exonuclease, 5' --> 3' specific
b1351	SF1376	-	racC	RacC protein
b1352	SF1377	-	kil	Kil protein (killing function) of lambdoid prophage Rac
b1353	-	-	sieB	phage superinfection exclusion protein
b1354	SF0877	-	b1354	orf, hypothetical protein
b1355	-	-	ydaG	orf, hypothetical protein
b1356	-	-	racR	Rac prophage repressor
b1357	-	-	ydaS	orf, hypothetical protein
b1358	SF0874	SFV_0740	ydaT	orf, hypothetical protein
b1359	SF1341 *	SFV_1354	ydaU	orf, hypothetical protein
b1360	SF0872*	SFV_0738 *	ydaV	putative DNA replication factor
b1361	-	-	ydaW	orf, hypothetical protein
b1362	-	-	rzpR	putative Rac prophage endopeptidase
b1363	-	-	trkG	trk system potassium uptake protein
b1364	-	-	b1364	orf, hypothetical protein
b1365	-	-	ynaK	orf, hypothetical protein
b1366	-	-	ydaY	orf, hypothetical protein
b1367	-	-	b1367	orf, hypothetical protein
b1368	-	-	ynaA	putative alpha helix protein
b1369	SF1883	SFV_2734	b1369	orf, hypothetical protein
b1371	SF1883	SFV_2734	b1371	orf, hypothetical protein
b1372	SF0720	-	stfR	side tail fiber protein homolog from lambdoid prophage Rac
b1373	-	-	tfaR	tail fiber assembly protein homolog from lambdoid prophage Rac
b1374	-	-	pinR	putative DNA-invertase from lambdoid prophage Rac
b1375	-	-	ynaE	orf, hypothetical protein
b1376	SF1824	SFV_1813	ynaF	putative filament protein
b1377	SF1823	SFV_1812 *	ompN	outer membrane porin
b1378	SF1822	SFV_1811	ydbK	putative oxidoreductase, Fe-S subunit
b1379	SF1813 *	SFV_1804	hslJ	heat shock protein hslJ
b1380	SF1814	SFV_1805	ldhA	fermentative D-lactate dehydrogenase, NAD-dependent
b1381	SF1815	SFV_1806	ydbH	orf, hypothetical protein
b1382	SF1816	SFV_1807	ynbE	orf, hypothetical protein
b1383	SF1817	-	ydbL	orf, hypothetical protein
b1384	-	-	feaR	regulatory protein for 2-phenylethylamine catabolism
b1385	-	-	feaB	phenylacetaldehyde dehydrogenase
b1386	-	-	tynA	copper amine oxidase (tyramine oxidase)
b1387	-	-	paaZ	phenylacetic acid degradation protein; putative aldehyde dehydrogenase
b1388	-	-	paaA	phenylacetic acid degradation protein
b1389	-	-	paaB	phenylacetic acid degradation protein
b1390	-	-	paaC	phenylacetic acid degradation protein
b1391	-	-	paaD	phenylacetic acid degradation protein
b1392	-	-	paaE	probable phenylacetic acid degradation NADH oxidoreductase
b1393	-	-	paaF	probable enoyl-CoA hydratase
b1394	-	-	paaG	probable enoyl-CoA hydratase
b1395	-	-	paaH	probable 3-hydroxybutyryl-CoA dehydrogenase
b1396	-	-	paaI	phenylacetic acid degradation protein
b1397	-	-	paaJ	probable beta-ketoadipyl CoA thiolase
b1398	-	-	paaK	phenylacetate-CoA ligase
b1399	-	-	paaX	transcriptional repressor for phenylacetic acid degradation
b1400	-	-	paaY	phenylacetic acid degradation protein; putative transferase
b1406	-	-	ydbC	putative dehydrogenase
b1407	SF1811	SFV_1802	ydbD	orf, hypothetical protein
b1408	SF1810	SFV_1801	ynbA	orf, hypothetical protein
b1409	SF1809	SFV_1800	ynbB	putative phosphatidate cytidiltransferase
b1410	SF1808	SFV_1799	ynbC	orf, hypothetical protein
b1411	SF1807	SFV_1798 *	ynbD	putative enzymes
b1412	SF1803	SFV_1795	acpD	acyl carrier protein phosphodiesterase
b1413	SF1802	SFV_1794	hrpA	helicase, ATP-dependent
b1414	SF1798 *	SFV_1792	ydcF	orf, hypothetical protein
b1415	SF1797	SFV_1791	aldA	aldehyde dehydrogenase, NAD-linked
b1418	SF1794	SFV_1789	cybB	cytochrome b561
b1419	SF1793	SFV_1788	ydcA	orf, hypothetical protein
b1420	-	-	mokB	regulatory peptide whose translation enables hokB expression
b1421	SF1789	SFV_1784	trg	methyl-accepting chemotaxis protein III, ribose sensor receptor
b1422	SF1788	SFV_1783	ydcI	putative transcriptional regulator LYSR-type
b1423	SF1787	SFV_1782	ydcJ	orf, hypothetical protein
b1424	SF1786	SFV_1781	ydcG	putative glycoprotein
b1425	SF1785	SFV_1781	b1425	orf, hypothetical protein
b1426	SF1784	SFV_1780	ydcH	orf, hypothetical protein
b1427	SF1783	SFV_1779	rimL	ribosomal-protein-serine acetyltransferase
b1428	SF1782	SFV_1778	ydcK	orf, hypothetical protein
b1429	SF1781	SFV_1777	tehA	tellurite resistance protein
b1430	SF1780	SFV_1776	tehB	tellurite resistance protein
b1431	SF1779	SFV_1775	ydcL	orf, hypothetical protein
b1432	SF1975	SFV_1675	ydcM	orf, hypothetical protein
b1433	-	-	ydcO	putative membrane transport protein
b1434	-	-	ydcN	orf, hypothetical protein
b1435	-	-	ydcP	putative protease
b1436	-	-	yncJ	orf, hypothetical protein
b1437	-	-	b1437	orf, hypothetical protein
b1438	-	-	ydcQ	orf, hypothetical protein
b1439	-	-	ydcR	multi modular; putative transcriptional regulator; also putative ATP-binding component of a transport system
b1440	-	-	ydcS	putative ABC transporter periplasmic binding protein
b1441	-	-	ydcT	putative ABC transporter ATP-binding protein
b1442	SF1776 *	SFV_1772 *	ydcU	putative ABC transporter permease protein
b1443	SF1775	SFV_1771	ydcV	putative ABC transporter permease protein
b1444	SF1774	SFV_1770	ydcW	putative aldehyde dehydrogenase
b1445	SF1772	SFV_1768	ydcX	orf, hypothetical protein
b1446	SF1771	SFV_1767	ydcY	orf, hypothetical protein
b1447	SF1770	SFV_1766	ydcZ	orf, hypothetical protein
b1448	SF1769	SFV_1765 *	yncA	hypothetical acetyltransferase
b1449	SF1766	SFV_1762	yncB	putative oxidoreductase
b1450	SF1765	SFV_1761	yncC	hypothetical transcriptional regulator
b1451	-	-	yncD	probable tonB-dependent receptor
b1452	-	-	yncE	putative receptor
b1453	-	-	ansP	L-asparagine permease
b1454	-	-	yncG	hypothetical GST-like protein
b1455	-	-	yncH	orf, hypothetical protein
b1456	-	-	rhsE	rhsE protein
b1457	-	-	ydcD	orf, hypothetical protein
b1458	-	-	b1458	orf, hypothetical protein
b1459	-	-	b1459	orf, hypothetical protein
b1460	-	-	ydcC	H repeat-associated protein (ORF-H)
b1461	-	-	ydcE	orf, hypothetical protein
b1462	-	-	yddH	orf, hypothetical protein
b1463	-	-	nhoA	N-hydroxyarylamine O-acetyltransferase
b1464	-	-	yddE	orf, hypothetical protein
b1465	-	-	narV	cryptic nitrate reductase 2 gamma subunit
b1466	-	-	narW	cryptic nitrate reductase 2 delta subunit
b1467	SF1762	SFV_1758	narY	cryptic nitrate reductase 2 beta subunit
b1468	SF1761 *	SFV_1757	narZ	cryptic nitrate reductase 2 alpha subunit
b1469	SF1760	SFV_1756	narU	nitrite extrusion protein 2
b1470	-	-	yddJ	orf, hypothetical protein
b1471	SF1757	SFV_1753	yddK	putative glycoportein
b1472	SF1755	SFV_1751	b1472	putative outer membrane porin protein
b1473	SF1752	SFV_1748	yddG	orf, hypothetical protein
b1474	SF1751	SFV_1747	fdnG	formate dehydrogenase-N, nitrate-inducible, alpha subunit
b1475	SF1750	SFV_1746	fdnH	formate dehydrogenase-N, nitrate-inducible, iron-sulfur beta subunit
b1476	SF1749	SFV_1745	fdnI	formate dehydrogenase-N, nitrate-inducible, cytochrome B556(Fdn) gamma subunit
b1477	SF1748	SFV_1744	yddM	orf, hypothetical protein
b1478	SF1747	SFV_1743 *	adhP	alcohol dehydrogenase
b1479	SF1746	SFV_1742	sfcA	NAD-linked malate dehydrogenase (malic enzyme)
b1480	-	-	rpsV	30S ribosomal subunit protein S22; stationary phase-induced ribosome-associated protein
b1481	-	-	bdm	biofilm-dependent modulation protein
b1482	SF1743	SFV_1739	osmC	osmotically inducible protein
b1483	SF1742	SFV_1738	yddO	putative ABC transport system ATP-binding protein
b1484	SF1741	SFV_1737	yddP	putative ABC transport system ATP-binding protein
b1485	SF1740 *	SFV_1736	yddQ	putative ABC transport system permease protein
b1486	-	-	yddR	putative ABC transport system permease protein
b1487	-	-	yddS	putative ABC transport system periplasmic binding protein
b1488	SF1739 *	SFV_1735	ddpX	D-alanyl-D-alanine dipeptidase
b1489	SF1738 *	SFV_1734	dos	putative phosphodiesterase, oxygen-sensing protein
b1490	SF1737	SFV_1733	yddV	orf, hypothetical protein
b1491	SF1736	SFV_1732	yddW	orf, hypothetical protein
b1492	SF1735	SFV_1731	xasA	acid sensitivity protein, putative transporter
b1493	SF1734	SFV_1730	gadB	glutamate decarboxylase isozyme
b1494	SF1731	SFV_1728 *	pqqL	putative zinc protease
b1495	SF1729	SFV_1727	yddB	orf, hypothetical protein
b1496	SF1728 *	SFV_1724 *	yddA	putative ABC transport system ATP-binding protein
b1497	SF1727	SFV_1723	ydeM	putative enzyme
b1498	SF1726	SFV_1722	ydeN	putative sulfatase
b1499	SF1537	SFV_1531	ydeO	putative ARAC-type regulatory protein
b1500	-	-	b1500	orf, hypothetical protein
b1501	SF1538	SFV_1532	ydeP	putative oxidoreductase, major subunit
b1502	SF1539	SFV_1533	ydeQ	putative adhesin; similar to FimH protein
b1503	-	-	ydeR	putative fimbrial-like protein
b1504	-	-	ydeS	putative fimbrial-like protein
b1505	-	-	b1505	putative outer membrane protein
b1506	-	-	b1506	orf, hypothetical protein
b1507	-	-	hipA	persistence to inhibition of murein or DNA biosynthesis, DNA-binding regulator
b1508	-	-	hipB	persistence to inhibition of murein or DNA biosynthesis; regulatory protein
b1509	SF1157	SFV_1174	ydeU	putative ATP-binding component of a transport system and adhesin protein
b1510	-	-	ydeK	orf, hypothetical protein
b1511	SF1581 *	-	ydeV	putative kinase
b1512	SF1582	SFV_1567	ydeW	putative transcriptional regulator, sorC family
b1513	SF1583	SFV_1568	ego	putative ATP-binding component of a transport system; essential for aerobic growth
b1514	SF1584	SFV_1569	ydeY	putative ABC transport system permease protein
b1515	SF1585	SFV_1570	ydeZ	putative ABC transport system permease protein
b1516	SF1586 *	SFV_1571 *	yneA	putative LACI-type transcriptional regulator
b1517	SF1578	SFV_1574	yneB	putative aldolase
b1518	SF1577	SFV_1575	yneC	orf, hypothetical protein
b1519	SF1576	SFV_1576	tam	trans-aconitate 2-methyltransferase
b1520	SF1575	SFV_1577	yneE	orf, hypothetical protein
b1521	SF1572	SFV_1580	uxaB	altronate oxidoreductase
b1522	SF1571	SFV_1581	yneF	orf, hypothetical protein
b1523	SF1570	SFV_1582	yneG	orf, hypothetical protein
b1524	SF1569	SFV_1583	yneH	putative glutaminase
b1525	SF1568 *	SFV_1584 *	yneI	putative aldehyde dehydrogenase
b1526	-	-	yneJ	putative transcriptional regulator LYSR-type
b1527	SF1567	SFV_1587	yneK	orf, hypothetical protein
b1528	SF1566	SFV_1588	sotB	sugar efflux transporter; L-arabinose and isopropyl-b-D-thiogalactopyranoside exporter protein
b1529	SF1565	SFV_1589	marC	multiple antibiotic resistance protein
b1530	SF1564	SFV_1590	marR	multiple antibiotic resistance protein; repressor of mar operon
b1531	SF1563	SFV_1591	marA	multiple antibiotic resistance; transcriptional activator of defense systems
b1532	SF1562	SFV_1592	marB	multiple antibiotic resistance protein
b1533	SF1561	SFV_1593	eamA	amino acid metabolite efflux pump
b1534	SF1560	SFV_1594	ydeE	putative transport protein
b1535	-	-	ydeH	orf, hypothetical protein
b1536	-	SFV_1554	ydeI	orf, hypothetical protein
b1537	SF1558	SFV_1553	ydeJ	orf, hypothetical protein
b1538	SF1557	SFV_1552	dcp	dipeptidyl carboxypeptidase II
b1539	SF1556	SFV_1551	ydfG	putative oxidoreductase
b1540	SF1555	SFV_1550	ydfH	orf, hypothetical protein
b1541	SF1554	SFV_1549	ydfZ	orf, hypothetical protein
b1542	SF1553	SFV_1548	ydfI	putative oxidoreductase
b1543	SF1552	SFV_1547	ydfJ	putative transport protein
b1544	-	-	ydfK	orf, hypothetical protein
b1545	-	-	pinQ	putative DNA-invertase from lambdoid prophage Qin
b1546	-	-	tfaQ	tail fiber assembly protein homolog from lambdoid prophage Qin
b1547	-	-	stfQ	side tail fiber protein homolog from lambdoid prophage Qin
b1548	-	-	nohA	DNA packaging protein NU1 homolog from lambdoid prophage Qin
b1549	-	-	ydfO	orf, hypothetical protein
b1550	SF0993	SFV_1001	gnsB	GnsB protein
b1551	-	-	ynfN	orf, hypothetical protein
b1552	-	-	cspI	cold shock-like protein
b1553	-	-	ydfP	orf, hypothetical protein
b1554	SF0691	SFV_0212	ydfQ	probable lysozyme from lambdoid prophage Qin
b1555	-	-	ydfR	orf, hypothetical protein
b1556	-	-	essQ	lysis protein S homolog from lambdoid prophage Qin
b1557	-	-	cspB	cold shock-like protein
b1558	SF0990	SFV_0997	cspF	cold shock-like protein
b1559	SF1544	SFV_0277	ydfT	antitermination protein Q homolog from lambdoid prophage Qin
b1560	SF1546	SFV_1542	ydfU	orf, hypothetical protein
b1561	SF1547	SFV_1543	rem	orf, hypothetical protein
b1562	-	-	hokD	polypeptide destructive to membrane potential
b1563	SF1548	-	relE	orf, hypothetical protein
b1564	SF1549	SFV_1544	relB	negative regulator of translation
b1565	-	-	ydfV	orf, hypothetical protein
b1566	-	-	flxA	orf, hypothetical protein
b1567	-	-	ydfW	orf, hypothetical protein
b1568	-	-	ydfX	orf, hypothetical protein
b1569	SF0875	SFV_0741	dicC	regulator of dicB
b1570	SF0876	-	dicA	regulator of dicB
b1571	SF0877	-	ydfA	orf, hypothetical protein
b1572	-	-	ydfB	orf, hypothetical protein
b1573	-	-	ydfC	orf, hypothetical protein
b1575	-	-	dicB	inhibition of cell division
b1576	-	-	ydfD	orf, hypothetical protein
b1577	-	-	ydfE	orf, hypothetical protein
b1579	-	SFV_2199	intQ	putative lambdoid prophage Qin defective integrase
b1580	-	-	rspB	starvation sensing protein
b1581	SF1591	SFV_1563	rspA	starvation sensing protein
b1582	SF1592	SFV_1562	ynfA	orf, hypothetical protein
b1583	SF1593	SFV_1561	ynfB	orf, hypothetical protein
b1584	SF1594 *	SFV_1560 *	speG	spermidine N1-acetyltransferase
b1585	SF1595	SFV_1559	ynfC	orf, hypothetical protein
b1586	SF1596	SFV_1558	ynfD	orf, hypothetical protein
b1587	SF1607	SFV_1601	ynfE	putative dimethyl sulfoxide reductase, major subunit
b1588	SF1609 *	SFV_1603 *	ynfF	putative dimethyl sulfoxide reductase, major subunit
b1589	SF1610	SFV_1604	ynfG	putative dimethyl sulfoxide reductase, Fe-S subunit
b1590	SF1611	SFV_1605	ynfH	putative dimethyl sulfoxide reductase, anchor subunit
b1591	SF1612	SFV_1606 *	ynfI	putative dimethyl sulfoxide reductase component
b1592	SF1613	SFV_1607	ynfJ	putative chloride channel protein (eriC-like)
b1593	SF1614	SFV_1608	ynfK	putative dethiobiotin synthetase
b1594	SF1615	SFV_1609	mlc	putative NAGC-like transcriptional regulator
b1595	SF1616	SFV_1610	ynfL	putative transcriptional regulator LYSR-type
b1596	SF1617 *	SFV_1611 *	ynfM	putative transport protein
b1597	SF1618	SFV_1612	asr	acid shock protein
b1598	SF1619	SFV_1613	ydgD	putative protease
b1599	SF1620	SFV_1614	ydgE	possible chaperone
b1600	SF1621	SFV_1615	ydgF	possible chaperone
b1601	SF1622	SFV_1616	ydgG	putative transport protein
b1602	SF1623	SFV_1617	pntB	pyridine nucleotide transhydrogenase, beta subunit
b1603	SF1624	SFV_1618	pntA	pyridine nucleotide transhydrogenase, alpha subunit
b1604	SF1625	SFV_1619	ydgH	orf, hypothetical protein
b1605	SF1626	SFV_1620	ydgI	putative arginine/ornithine antiporter
b1606	SF1627	SFV_1621	ydgB	putative oxidoreductase
b1607	SF1628	SFV_1622	ydgC	orf, hypothetical protein
b1608	SF1629	SFV_1623	rstA	response transcriptional regulatory protein (RstB sensor)
b1609	SF1632	SFV_1625	rstB	sensor histidine protein kinase (RstA regulator)
b1610	SF1633	SFV_1626	tus	DNA-binding protein; inhibition of replication at Ter sites
b1611	SF1634	SFV_1627	fumC	fumarase C= fumarate hydratase Class II; isozyme
b1612	SF1635	SFV_1628	fumA	fumarase A = fumarate hydratase Class I; aerobic isozyme
b1613	SF1636	SFV_1629	manA	mannose-6-phosphate isomerase
b1614	SF1637	SFV_1630	ydgA	orf, hypothetical protein
b1615	SF1638	SFV_1631	uidC	membrane-associated protein
b1616	SF1639 *	SFV_1632 *	uidB	glucuronide permease
b1617	SF1640	SFV_1633	uidA	beta-D-glucuronidase
b1618	SF1641	SFV_1634	uidR	repressor for uid operon
b1619	SF1644	SFV_1636 *	hdhA	NAD-dependent 7alpha-hydroxysteroid dehydrogenase, dehydroxylation of bile acids
b1620	SF1646	SFV_1637	malI	maltose regulon regulatory protein
b1621	SF1645	SFV_1638	malX	PTS system, maltose and glucose-specific IIABC component
b1622	SF1647	SFV_1639	malY	cystathionine beta-lyase; maltose regulon modulator
b1623	SF1648	SFV_1640	add	adenosine deaminase
b1624	SF1649	SFV_1641	ydgJ	hypothetical oxidoreductase
b1625	SF1650	SFV_1642	ydgT	orf, hypothetical protein
b1626	SF1651	SFV_1643	ydgK	orf, hypothetical protein
b1627	SF1652	SFV_1644	rnfA	electron transport complex protein
b1628	SF1653	SFV_1645	rnfB	electron transport complex protein
b1629	SF1654	SFV_1646	rnfC	electron transport complex protein
b1630	SF1655	SFV_1647	rnfD	electron transport complex protein
b1631	SF1656	SFV_1648	rnfG	electron transport complex protein
b1632	SF1657	SFV_1649	rnfE	electron transport complex protein
b1633	SF1658	SFV_1650	nth	endonuclease III; specific for apurinic and/or apyrimidinic sites
b1634	SF1659	SFV_1651	ydgR	putative transport protein
b1635	SF1660	SFV_1652	gst	glutathionine S-transferase
b1636	SF1661	SFV_1653	pdxY	pyridoxal kinase 2 / pyridoxine kinase
b1637	SF1662	SFV_1654	tyrS	tyrosine tRNA synthetase
b1638	SF1663	SFV_1655	pdxH	pyridoxinephosphate oxidase
b1639	SF1664	SFV_1656	ydhA	orf, hypothetical protein
b1640	SF1667	SFV_1659	ydhH	orf, hypothetical protein
b1641	SF1668	SFV_1660	slyB	putative outer membrane protein
b1642	SF1669	SFV_1661	slyA	transcriptional regulator for cryptic hemolysin
b1643	SF1670	SFV_1662	ydhI	orf, hypothetical protein
b1644	SF1671	SFV_1663	ydhJ	putative membrane protein
b1645	SF1672 *	SFV_1665	ydhK	orf, hypothetical protein
b1646	SF1673	SFV_1666	sodC	superoxide dismutase precursor (Cu-Zn)
b1647	SF1674	SFV_1667	ydhF	orf, hypothetical protein
b1648	SF1675	SFV_1669	ydhL	orf, hypothetical protein
b1649	SF1676	SFV_1668	ydhM	hypothetical transcriptional regulator
b1650	SF1677	SFV_1670	nemA	N-ethylmaleimide reductase
b1651	SF1678	SFV_1671	gloA	lactoylglutathione lyase
b1652	SF1679	SFV_1672	rnt	RNase T, degrades tRNA
b1653	SF1680 *	SFV_1673	lhr	member of ATP-dependent helicase superfamily II
b1654	SF1682	SFV_1676	ydhD	orf, hypothetical protein
b1655	SF1683	SFV_1677	ydhO	putative lipoprotein
b1656	SF1684	SFV_1678	sodB	superoxide dismutase, iron
b1657	SF1685	SFV_1679	ydhP	putative transport protein
b1658	SF1686	SFV_1680	purR	transcriptional repressor for pur regulon, glyA, glnB, prsA, speA
b1659	SF1687	SFV_1681	ydhB	putative transcriptional regulator LYSR-type
b1660	SF1688	SFV_1682	ydhC	putative transport protein
b1661	SF1689	SFV_1683	cfa	cyclopropane fatty acyl phospholipid synthase
b1662	SF1690	SFV_1684	ribC	riboflavin synthase, alpha chain
b1663	SF1691 *	SFV_1685	norM	multidrug resistance protein norM (Na(+)/drug antiporter) (Multidrug-efflux transporter)
b1664	SF1694	SFV_1686	ydhQ	possible enzyme
b1667	SF1695	SFV_1689	ydhR	protein ofunknown function
b1668	SF1696 *	SFV_1690	ydhS	orf, hypothetical protein
b1669	SF1697	SFV_1691	ydhT	orf, hypothetical protein
b1670	SF1698	SFV_1692	ydhU	orf, hypothetical protein
b1671	SF1699	SFV_1693	ydhX	putative oxidoreductase, Fe-S subunit
b1672	SF1700	SFV_1694	ydhW	orf, hypothetical protein
b1673	SF1701	SFV_1695	ydhV	orf, hypothetical protein
b1674	SF1702	SFV_1696	ydhY	putative oxidoreductase, Fe-S subunit
b1675	SF1703	SFV_1697	ydhZ	orf, hypothetical protein
b1676	SF1705	SFV_1699	pykF	pyruvate kinase I (formerly F), fructose stimulated
b1677	SF1706	SFV_1700	lpp	murein lipoprotein
b1678	SF1707	SFV_1701	ynhG	orf, hypothetical protein
b1679	SF1708	SFV_1702	sufE	orf, hypothetical protein
b1680	SF1710 *	SFV_1703	sufS	selenocysteine lyase; involved in formation of FhuF [2Fe-2S] cluster
b1681	SF1711	SFV_1704	sufD	required for stability of the [2Fe-2S] FhuF protein
b1682	SF1712	SFV_1705	sufC	putative ATP-binding component of a transport system
b1683	SF1713	SFV_1706	sufB	orf, hypothetical protein
b1684	SF1714	SFV_1707	sufA	orf, hypothetical protein
b1685	SF1715	SFV_1708	ydiH	orf, hypothetical protein
b1686	SF1716	SFV_1709	ydiI	orf, hypothetical protein
b1687	SF1717	SFV_1710	ydiJ	putative oxidase
b1688	SF1718	SFV_1711	ydiK	orf, hypothetical protein
b1689	SF1719	SFV_1712	ydiL	orf, hypothetical protein
b1690	SF1720	SFV_1713 *	ydiM	putative transport system permease protein
b1691	SF1721	SFV_1715	ydiN	putative amino acid/amine transport protein
b1692	SF1722	SFV_1718	ydiB	putative oxidoreductase
b1693	SF1723	SFV_1719	aroD	3-dehydroquinate dehydratase
b1694	-	-	ydiF	putative enzyme
b1695	-	-	ydiO	putative oxidoreductase
b1696	SF1534 *	SFV_1528	ydiP	putative ARAC-type regulatory protein
b1697	SF1533	SFV_1527	ydiQ	putative transport protein
b1698	SF1532	SFV_1526	ydiR	putative flavoprotein
b1699	SF1531	SFV_1525	ydiS	flavoprotein; probably electron transport
b1700	SF1530	SFV_1524	ydiT	orf, hypothetical protein
b1701	SF1529	SFV_1523	ydiD	putative ligase/synthetase
b1702	SF1528	SFV_1522	ppsA	phosphoenolpyruvate synthase
b1703	SF1527	SFV_1521	ydiA	orf, hypothetical protein
b1704	SF1526	SFV_1520	aroH	3-deoxy-D-arabinoheptulosonate-7-phosphate synthase (DAHP synthetase, tryptophan repressible)
b1705	-	SFV_1519	ydiE	orf, hypothetical protein
b1706	SF1525	SFV_1518	ydiU	orf, hypothetical protein
b1707	SF1524	SFV_1517	ydiV	orf, hypothetical protein
b1708	SF1523	SFV_1515	nlpC	lipoprotein
b1709	SF1522	SFV_1514	btuD	ATP-binding component of vitamin B12 transport system
b1710	SF1521	SFV_1513	btuE	vitamin B12 transport
b1711	SF1520	SFV_1512	btuC	vitamin B12 transport permease protein
b1712	SF1519	SFV_1511	himA	integration host factor (IHF), alpha subunit; site specific recombination
b1713	SF1518	SFV_1510	pheT	phenylalanine tRNA synthetase, beta-subunit
b1714	SF1517	SFV_1509	pheS	phenylalanine tRNA synthetase, alpha-subunit
b1715	SF1516	SFV_1508	pheM	phenylalanyl-tRNA synthetase (pheST) operon leader peptide
b1716	SF1515	SFV_1507	rplT	50S ribosomal subunit protein L20, and regulator
b1717	SF1514	SFV_1506	rpmI	50S ribosomal subunit protein A
b1718	SF1513	SFV_1505	infC	protein chain initiation factor IF-3
b1719	SF1512	SFV_1504	thrS	threonine tRNA synthetase
b1722	SF1508	SFV_1499	ydiY	orf, hypothetical protein
b1723	SF1507	SFV_1498	pfkB	6-phosphofructokinase II; suppressor of pfkA
b1724	SF1506	SFV_1497	ydiZ	orf, hypothetical protein
b1725	SF1505	SFV_1496	yniA	orf, hypothetical protein
b1726	SF1504	SFV_1495	yniB	orf, hypothetical protein
b1727	SF1503	SFV_1494	yniC	putative phosphatase
b1728	SF1502	SFV_1493	ydjM	orf, hypothetical protein
b1729	SF1501	SFV_1492	ydjN	hypothetical symporter
b1730	SF1498	SFV_1490 *	ydjO	orf, hypothetical protein
b1731	SF1497	SFV_1489	cedA	cell division modulator, affects inhibition after overreplication of chromosome in dnaAcos mutants
b1732	SF1496	SFV_1488	katE	catalase; hydroperoxidase HPII(III)
b1733	SF1495	SFV_1487	ydjC	orf, hypothetical protein
b1734	SF1494	SFV_1486	celF	phospho-beta-glucosidase; cryptic
b1735	SF1491 *	SFV_1485 *	celD	negative transcriptional regulator of cel operon
b1736	SF1490	SFV_1484	celC	PEP-dependent phosphotransferase enzyme III for cellobiose, arbutin, and salicin
b1737	SF1489	SFV_1483	celB	PEP-dependent phosphotransferase enzyme II for cellobiose, arbutin, and salicin
b1738	SF1488	SFV_1482	celA	PEP-dependent phosphotransferase enzyme IV for cellobiose, arbutin, and salicin
b1739	SF1487	SFV_1481	osmE	activator of ntrL gene
b1740	SF1486	SFV_1480	nadE	NAD synthetase, prefers NH3 over glutamine
b1741	SF1485	SFV_1479	ydjQ	putative excinuclease subunit
b1742	SF1484	SFV_1478	ydjR	orf, hypothetical protein
b1743	SF1483	SFV_1477	spy	periplasmic protein related to spheroblast formation
b1744	SF1482	SFV_1476	astE	succinylglutamate desuccinylase
b1745	SF1481 *	SFV_1475 *	astB	succinylarginine dihydrolase
b1746	SF1480	SFV_1474	astD	succinylglutamic semialdehyde dehydrogenase
b1747	SF1479	SFV_1473	astA	arginine succinyltransferase
b1748	SF1478 *	SFV_1472 *	astC	acetylornithine delta-aminotransferase
b1749	SF1477	SFV_1471	xthA	exonuclease III
b1750	SF1476	SFV_1470	ydjX	orf, hypothetical protein
b1751	SF1475	SFV_1469	ydjY	orf, hypothetical protein
b1752	SF1474	SFV_1468	ydjZ	orf, hypothetical protein
b1753	SF1473	SFV_1467	ynjA	orf, hypothetical protein
b1754	SF1472 *	SFV_1464	ynjB	orf, hypothetical protein
b1755	SF1470 *	SFV_1463 *	ynjC	putative transport system permease protein
b1756	SF1469	SFV_1462	ynjD	putative ATP-binding component of a transport system
b1757	SF1468 *	SFV_1461 *	ynjE	putative thiosulfate sulfur transferase
b1758	SF1467	SFV_1460	ynjF	putative cytochrome oxidase
b1759	SF1466	SFV_1459	nudG	CTP pyrophosphohydrolase
b1760	SF1465	SFV_1458	ynjH	orf, hypothetical protein
b1761	SF1462	SFV_1457	gdhA	NADP-specific glutamate dehydrogenase
b1762	SF1461	SFV_1455	ynjI	orf, hypothetical protein
b1763	SF1460	SFV_1454	topB	DNA topoisomerase III
b1764	SF1459	SFV_1453	selD	selenophosphate synthase, H(2)Se added to acrylyl-tRNA
b1765	SF1458	SFV_1452	ydjA	orf, hypothetical protein
b1766	SF1457	SFV_1451	sppA	protease IV, a signal peptide peptidase
b1767	SF1456	SFV_1450	ansA	cytoplasmic L-asparaginase I
b1768	SF1455	SFV_1449	pncA	nicotinamidase and pyrazinamidase
b1769	SF1454	SFV_1446 *	ydjE	putative transport protein
b1770	SF1453	SFV_1445	ydjF	putative DEOR-type transcriptional regulator
b1771	SF1452	SFV_1444	ydjG	hypothetical oxidoreductase
b1772	SF1451	SFV_1443	ydjH	putative kinase
b1773	SF1450	SFV_1442	ydjI	putative aldolase
b1774	SF1449 *	SFV_1441 *	ydjJ	putative oxidoreductase
b1775	SF1448	SFV_1440	ydjK	putative transport protein
b1776	SF1447	SFV_1439	ydjL	hypothetical zinc-type alcohol dehydrogenase-like protein
b1777	SF1446	SFV_1438	yeaC	orf, hypothetical protein
b1778	SF1445	SFV_1437	yeaA	orf, hypothetical protein
b1779	SF1444	SFV_1436	gapA	glyceraldehyde-3-phosphate dehydrogenase A
b1780	SF1443	SFV_1435	yeaD	orf, hypothetical protein
b1781	SF1442	SFV_1434	yeaE	putative an aldehyde reductase
b1782	SF1441	SFV_1433	mipA	scaffolding protein for murein-synthesising holoenzyme
b1783	-	SFV_1430	yeaG	orf, hypothetical protein
b1784	-	-	yeaH	orf, hypothetical protein
b1785	-	-	yeaI	orf, hypothetical protein
b1786	SF1438 *	-	yeaJ	orf, hypothetical protein
b1787	SF1437	-	yeaK	orf, hypothetical protein
b1788	SF1436	-	b1788	orf, hypothetical protein
b1789	SF1435	-	yeaL	orf, hypothetical protein
b1790	SF1834	SFV_1823	yeaM	putative ARAC-type regulatory protein
b1791	SF1433	-	yeaN	putative amino acid/amine transport protein
b1792	SF1432	-	yeaO	orf, hypothetical protein
b1793	SF1431	-	yoaF	orf, hypothetical protein
b1794	SF1430	-	yeaP	orf, hypothetical protein
b1795	-	-	yeaQ	orf, hypothetical protein
b1796	-	-	yoaG	orf, hypothetical protein
b1797	-	-	yeaR	orf, hypothetical protein
b1798	-	-	yeaS	orf, hypothetical protein
b1799	-	-	yeaT	putative transcriptional regulator LYSR-type
b1800	-	-	yeaU	putative tartrate dehydrogenase
b1801	-	-	yeaV	putative transport protein
b1802	SF1426 *	SFV_1427	yeaW	orf, hypothetical protein
b1803	SF1425	SFV_1426	yeaX	putative diogenase beta subunit
b1804	SF1424	SFV_1425	rnd	RNase D, processes tRNA precursor
b1805	SF1423	SFV_1424	fadD	acyl-CoA synthetase, long-chain-fatty-acid--CoA ligase
b1806	SF1422	SFV_1423	yeaY	putative outer membrane protein
b1807	SF1421	SFV_1422	yeaZ	orf, hypothetical protein
b1808	SF1420	SFV_1421	yoaA	putative enzyme
b1809	SF1419	SFV_1420	yoaB	orf, hypothetical protein
b1810	SF1418	SFV_1419	yoaC	orf, hypothetical protein
b1811	SF1417	SFV_1418	yoaH	orf, hypothetical protein
b1812	SF1416	SFV_1417	pabB	p-aminobenzoate synthetase, component I
b1813	SF1415	SFV_1416	yeaB	orf, hypothetical protein
b1814	SF1414	SFV_1415	sdaA	L-serine deaminase
b1815	SF1413	SFV_1414	yoaD	orf, hypothetical protein
b1816	SF1412	SFV_1413	yoaE	putative transport protein
b1817	SF1411	SFV_1412	manX	PTS enzyme IIAB, mannose-specific
b1818	SF1410	SFV_1411	manY	PTS enzyme IIC, mannose-specific
b1819	SF1409	SFV_1410	manZ	PTS enzyme IID, mannose-specific
b1820	SF1408	SFV_1409	yobD	orf, hypothetical protein
b1821	SF1405	SFV_1407	yebN	orf, hypothetical protein
b1822	SF1404	SFV_1406	rrmA	23S rRNA m1G745 methyltransferase
b1823	SF1403	SFV_1405	cspC	cold shock protein
b1824	SF1402	-	yobF	orf, hypothetical protein
b1825	SF1401	SFV_1404	yebO	orf, hypothetical protein
b1826	SF1400	SFV_1403	yobG	orf, hypothetical protein
b1827	SF1398	SFV_1402	kdgR	regulator of kdgK, kdgT, and eda
b1828	SF1397	SFV_1401	yebQ	putative transport protein
b1829	SF1396	SFV_1400	htpX	heat shock protein, integral membrane protein
b1830	SF1395	SFV_1399	prc	carboxy-terminal protease for penicillin-binding protein 3
b1831	SF1394	SFV_1398	proQ	regulator of ProP
b1832	SF1393	SFV_1397	yebR	orf, hypothetical protein
b1833	SF1392	SFV_1396	yebS	orf, hypothetical protein
b1834	SF1391 *	SFV_1394	yebT	orf, hypothetical protein
b1835	SF1390	SFV_1393	yebU	orf, hypothetical protein
b1836	SF1389	SFV_1392	yebV	orf, hypothetical protein
b1837	SF1388	SFV_1391	yebW	orf, hypothetical protein
b1838	SF1386 *	SFV_1388 *	pphA	protein phosphatase 1
b1839	SF1850	SFV_1841	yebY	orf, hypothetical protein
b1840	SF1851 *	SFV_1842	yebZ	putative resistance protein
b1841	SF1852	SFV_1843	yobA	orf, hypothetical protein
b1842	SF1853	SFV_1844	holE	DNA polymerase III, theta subunit
b1843	SF1854 *	SFV_1845	yobB	orf, hypothetical protein
b1844	SF1855	SFV_1846	exoX	exodeoxyribonuclease X
b1845	SF1856	SFV_1847	ptrB	protease II
b1846	SF1857	SFV_1848	yebE	orf, hypothetical protein
b1847	SF1858	SFV_1849	yebF	orf, hypothetical protein
b1848	-	SFV_1850 *	yebG	orf, hypothetical protein
b1849	SF1859	SFV_1851	purT	phosphoribosylglycinamide formyltransferase 2
b1850	SF1860	SFV_1852	eda	2-keto-3-deoxygluconate 6-phosphate aldolase and 2-keto-4-hydroxyglutarate aldolase
b1851	SF1861	SFV_1853	edd	6-phosphogluconate dehydratase
b1852	SF1862 *	SFV_1854	zwf	glucose-6-phosphate dehydrogenase
b1853	SF1863	SFV_1855	yebK	orf, hypothetical protein
b1854	SF1864	SFV_1856	pykA	pyruvate kinase II, glucose stimulated
b1855	SF1865	SFV_1857	msbB	suppressor of htrB, heat shock protein
b1856	SF1866	SFV_1858	yebA	orf, hypothetical protein
b1857	SF1868	SFV_1860	znuA	High-affinity zinc uptake system periplasmic protein
b1858	SF1867	SFV_1859	znuC	High-affinity zinc uptake system ATP-binding protein
b1859	SF1869	SFV_1861	znuB	High-affinity zinc uptake system membrane protein
b1860	SF1870	SFV_1862	ruvB	Holliday junction helicase subunit A; branch migration; repair
b1861	SF1871	SFV_1863	ruvA	Holliday junction helicase subunit B; branch migration; repair
b1862	SF1872	SFV_1864	yebB	orf, hypothetical protein
b1863	SF1873	SFV_1865	ruvC	Holliday junction nuclease; resolution of structures; repair
b1864	SF1874 *	SFV_1866	yebC	orf, hypothetical protein
b1865	SF1875	SFV_1867	ntpA	dATP pyrophosphohydrolase
b1866	SF1876	SFV_1868	aspS	aspartate tRNA synthetase
b1867	SF1877 *	SFV_1869 *	yecD	orf, hypothetical protein
b1868	SF1909 *	SFV_1904	yecE	orf, hypothetical protein
b1869	SF1910	SFV_1905	yecN	orf, hypothetical protein
b1870	SF1911	SFV_1906	yecO	orf, hypothetical protein
b1871	SF1912	SFV_1907	yecP	putative enzyme
b1872	SF1913	SFV_1910 *	torZ	TMAO-reductase
b1873	SF1914	SFV_1911	torY	pentahaem c-type cytochrome
b1874	SF1915	SFV_1912	cutC	copper homeostasis protein
b1875	SF1916	SFV_1913	yecM	orf, hypothetical protein
b1876	SF1917	SFV_1914	argS	arginine tRNA synthetase
b1877	SF1918	SFV_1915	yecT	orf, hypothetical protein
b1878	SF1922	SFV_1919	flhE	flagellar protein
b1879	SF1923 *	SFV_1920 *	flhA	flagellar biosynthesis; possible export of flagellar proteins
b1880	SF1924	SFV_1921	flhB	putative part of export apparatus for flagellar proteins
b1881	SF1930	SFV_1927	cheZ	chemotactic response; CheY protein phophatase; antagonist of CheY as switch regulator
b1882	SF1931	SFV_1928	cheY	chemotaxis regulator transmits chemoreceptor signals to flagelllar motor components
b1883	SF1932	SFV_1929	cheB	response regulator for chemotaxis (cheA sensor); protein methylesterase
b1884	SF1933	SFV_1930	cheR	response regulator for chemotaxis; protein glutamate methyltransferase
b1885	SF1934	SFV_1931	tap	methyl-accepting chemotaxis protein IV, peptide sensor receptor
b1886	SF1935	SFV_1932	tar	methyl-accepting chemotaxis protein II, aspartate sensor receptor
b1887	SF1936	SFV_1933	cheW	positive regulator of CheA protein activity
b1888	SF1937	SFV_1934	cheA	sensory transducer kinase between chemo- signal receptors and CheB and CheY
b1889	SF1938	SFV_1935	motB	enables flagellar motor rotation, linking torque machinery to cell wall
b1890	SF1939	SFV_1936	motA	proton conductor component of motor; no effect on switching
b1891	SF1940	SFV_1937	flhC	regulator of flagellar biosynthesis acting on class 2 operons; transcription initiation factor?
b1892	-	SFV_1938 *	flhD	regulator of flagellar biosynthesis, acting on class 2 operons; transcriptional initiation factor?
b1895	-	SFV_1939	yecG	putative regulator
b1896	SF1943 *	SFV_1940 *	otsA	trehalose-6-phosphate synthase
b1897	SF1944	SFV_1941	otsB	trehalose-6-phosphate phophatase, biosynthetic
b1900	SF1946	SFV_1943	araG	ATP-binding component of high-affinity L-arabinose transport system
b1901	SF1947 *	SFV_1944	araF	L-arabinose-binding periplasmic protein
b1902	SF1948	SFV_1945	yecI	ferritin-like protein
b1903	SF1949	SFV_1946	b1903	orf, hypothetical protein
b1904	SF1950	SFV_1948	yecR	orf, hypothetical protein
b1905	SF1951	SFV_1949	ftn	cytoplasmic ferritin (an iron storage protein)
b1906	SF1952	SFV_1950	yecH	orf, hypothetical protein
b1907	SF1953	SFV_1951	tyrP	tyrosine-specific transport system
b1908	SF1954	SFV_1952	yecA	orf, hypothetical protein
b1912	SF1955	SFV_1956	pgsA	phosphatidylglycerophosphate synthetase = CDP-1,2-diacyl-sn-glycero-3-phosphate phosphatidyl transferase
b1913	SF1956	SFV_1957	uvrC	excinuclease ABC, subunit C; repair of UV damage to DNA
b1914	SF1957	SFV_1958	uvrY	putative 2-component transcriptional regulator
b1915	SF1958	SFV_1959	yecF	orf, hypothetical protein
b1916	SF1959	SFV_1960	sdiA	transcriptional regulator of ftsQAZ gene cluster
b1917	SF1960	SFV_1961	yecC	putative ATP-binding component of a transport system
b1918	SF1961	SFV_1962	yecS	putative transport system permease protein (former yecC)
b1919	SF1962	SFV_1963	yedO	putative 1-aminocyclopropane-1-carboxylate deaminase
b1920	SF1963	SFV_1964	fliY	putative periplasmic binding transport protein
b1921	SF1964	SFV_1965	fliZ	orf, hypothetical protein
b1922	SF1965 *	SFV_1966	fliA	flagellar biosynthesis; alternative sigma factor 28; regulation of flagellar operons
b1923	-	-	fliC	flagellar biosynthesis; flagellin, filament structural protein
b1924	SF1967	SFV_1968	fliD	flagellar biosynthesis; filament capping protein; enables filament assembly
b1925	SF1968	SFV_1969	fliS	flagellar biosynthesis; repressor of class 3a and 3b operons (RflA activity)
b1926	SF1969	SFV_1970	fliT	flagellar biosynthesis; repressor of class 3a and 3b operons (RflA activity)
b1927	SF1970	SFV_1971	amyA	cytoplasmic alpha-amylase
b1928	SF1971	SFV_1972	yedD	orf, hypothetical protein
b1929	SF1972	SFV_1973	yedE	putative transport system permease protein
b1930	SF1973	SFV_1974	yedF	orf, hypothetical protein
b1931	SF1974 *	SFV_1975 *	yedK	orf, hypothetical protein
b1932	-	-	yedL	orf, hypothetical protein
b1935	-	-	yedM	orf, hypothetical protein
b1936	SF1981 *	-	b1936	orf, hypothetical protein
b1937	SF1982	SFV_1980	fliE	flagellar biosynthesis; basal-body component, possibly at (MS-ring)-rod junction
b1938	SF1983 *	SFV_1981 *	fliF	flagellar biosynthesis; basal-body MS(membrane and supramembrane)-ring and collar protein
b1939	SF1984	SFV_1982	fliG	flagellar biosynthesis, component of motor switching and energizing, enabling rotation and determining its direction
b1940	SF1985	SFV_1983	fliH	flagellar biosynthesis; export of flagellar proteins?
b1941	SF1986	SFV_1984	fliI	flagellum-specific ATP synthase
b1942	SF1987	SFV_1985 *	fliJ	flagellar fliJ protein
b1943	SF1988	SFV_1986	fliK	flagellar hook-length control protein
b1944	SF1989	SFV_1987	fliL	flagellar biosynthesis
b1945	SF1990	SFV_1988	fliM	flagellar biosynthesis, component of motor switch and energizing, enabling rotation and determining its direction
b1946	SF1991	SFV_1989	fliN	flagellar biosynthesis, component of motor switch and energizing, enabling rotation and determining its direction
b1947	SF1992	SFV_1990	fliO	flagellar biosynthesis
b1948	SF1993	SFV_1991	fliP	flagellar biosynthesis
b1949	SF1994	SFV_1992	fliQ	flagellar biosynthesis
b1950	SF1995	SFV_1993	fliR	flagellar biosynthesis
b1951	SF1996	SFV_1994	rcsA	positive regulator for ctr capsule biosynthesis, positive transcription factor
b1952	SF1997	SFV_1995	dsrB	orf, hypothetical protein
b1953	SF1998	SFV_1996	yodD	orf, hypothetical protein
b1955	SF1999 *	SFV_1997 *	yedP	orf, hypothetical protein
b1956	SF2000	SFV_1998	yedQ	orf, hypothetical protein
b1957	SF2001	-	yodC	orf, hypothetical protein
b1958	SF2002	SFV_1999	yedI	orf, hypothetical protein
b1959	SF2003	SFV_2000	yedA	putative transmembrane subunit
b1960	SF2004	SFV_2001	vsr	DNA mismatch endonuclease, patch repair protein
b1961	SF2005	SFV_2002	dcm	DNA cytosine methylase
b1962	SF2006 *	SFV_2003	yedJ	orf, hypothetical protein
b1963	-	-	yedR	orf, hypothetical protein
b1967	SF2014	SFV_2012	yedU	orf, hypothetical protein
b1968	SF2015	SFV_2013	yedV	putative 2-component sensor protein
b1969	SF2016	SFV_2014	yedW	putative 2-component transcriptional regulator
b1970	SF2017	SFV_2015	yedX	orf, hypothetical protein
b1971	SF2018 *	SFV_2016 *	yedY	putative reductase
b1972	SF2019	SFV_2017	yedZ	orf, hypothetical protein
b1973	SF2020	SFV_2018	yodA	orf, hypothetical protein
b1974	-	-	yodB	cytochrome b561 homolog 1
b1976	SF2045	SFV_2045	yeeI	orf, hypothetical protein
b1978	-	-	yeeJ	putative factor
b1981	SF2050 *	SFV_2050 *	shiA	shikimate transporter
b1982	SF2053	SFV_2053	amn	AMP nucleosidase
b1983	SF2054	SFV_2054	yeeN	orf, hypothetical protein
b1985	SF2055 *	SFV_2056	yeeO	orf, hypothetical protein
b1987	SF2056	SFV_2059	cbl	transcriptional regulator cys regulon; accessory regulatory circuit affecting cysM
b1988	SF2057	SFV_2060	nac	nitrogen assimilation control protein
b1990	SF2058	SFV_2062	erfK	orf, hypothetical protein
b1991	SF2059	SFV_2063	cobT	nicotinate-nucleotide dimethylbenzimidazole-P phophoribosyl transferase
b1992	SF2060	SFV_2064	cobS	cobalamin 5'-phosphate synthase
b1993	SF2061	SFV_2065	cobU	cobinamide kinase/cobinamide phosphate guanylyltransferase
b1995	-	-	b1995	orf, hypothetical protein
b1998	-	-	b1998	orf, hypothetical protein
b1999	SF2990	-	yeeP	putative histone
b2000	SF2991	-	flu	antigen 43, phase-variable bipartite outer membrane fluffing protein
b2001	SF2992	-	yeeR	orf, hypothetical protein
b2002	SF2996	-	yeeS	putative DNA repair protein, RADC family
b2003	SF2997	-	yeeT	orf, hypothetical protein
b2004	SF2998	-	yeeU	putative structural protein
b2005	SF2999	-	yeeV	orf, hypothetical protein
b2006	SF3000	-	yeeW	orf, hypothetical protein
b2007	SF2067	-	yeeX	putative alpha helix protein
b2008	SF2068 *	-	yeeA	orf, hypothetical protein
b2009	-	-	sbmC	SbmC protein
b2010	-	-	dacD	penicillin binding protein 6b
b2011	SF2070	SFV_2070	sbcB	exonuclease I, 3' --> 5' specific; deoxyribophosphodiesterase
b2012	SF2071	SFV_2071	yeeD	orf, hypothetical protein
b2013	SF2072	SFV_2072	yeeE	putative transport system permease protein
b2014	SF2073	SFV_2073	yeeF	putative amino acid/amine transport protein
b2015	SF2074	SFV_2074	yeeY	putative transcriptional regulator LYSR-type
b2016	SF2075	SFV_2075	yeeZ	putative enzyme of sugar metabolism
b2017	SF2079	SFV_2078	yefM	orf, hypothetical protein
b2018	SF2080	-	hisL	his operon leader peptide
b2019	SF2081	SFV_2079	hisG	ATP phosphoribosyltransferase
b2020	SF2082	SFV_2080	hisD	L-histidinal:NAD+ oxidoreductase; L-histidinol:NAD+ oxidoreductase
b2021	SF2083	SFV_2081	hisC	histidinol-phosphate aminotransferase
b2022	SF2084	SFV_2082	hisB	imidazoleglycerolphosphate dehydratase and histidinol-phosphate phosphatase
b2023	SF2085	SFV_2083	hisH	glutamine amidotransferase subunit of heterodimer with HisF = imidazole glycerol phosphate synthase holoenzyme
b2024	SF2086	SFV_2084	hisA	N-(5'-phospho-L-ribosyl-formimino)-5-amino-1- (5'- phosphoribosyl)-4-imidazolecarboxamide isomerase
b2025	SF2087	SFV_2085	hisF	imidazole glycerol phosphate synthase subunit in heterodimer with HisH = imidazole glycerol phsphate synthase holoenzyme
b2026	SF2088	SFV_2086	hisI	phosphoribosyl-amp cyclohydrolase; phosphoribosyl-ATP pyrophosphatase
b2027	SF2089	SFV_2087	wzzB	regulator of length of O-antigen component of lipopolysaccharide chains
b2028	SF2090 *	SFV_2088 *	ugd	UDP-glucose 6-dehydrogenase
b2029	SF2091	SFV_2089	gnd	gluconate-6-phosphate dehydrogenase, decarboxylating
b2031	-	-	wbbL	putative lipopolysaccharide biosynthesis glycosyl transferase
b2032	-	-	wbbK	putative glucose transferase
b2033	-	-	wbbJ	putative O-acetyl transferase
b2034	-	-	wbbI	putative Galf transferase
b2035	-	-	wbbH	O-antigen polymerase
b2036	-	-	glf	UDP-galactopyranose mutase
b2037	-	-	rfbX	putative O-antigen transporter
b2038	SF2101	SFV_2095	rfbC	dTDP-6-deoxy-D-glucose-3,5 epimerase
b2039	SF2102	SFV_2096	rfbA	glucose-1-phosphate thymidylyltransferase
b2040	SF2103	SFV_2097	rfbD	dTDP-6-deoxy-L-mannose-dehydrogenase
b2041	SF2104	SFV_2098	rfbB	dTDP-glucose 4,6 dehydratase
b2042	SF2105	SFV_2099	galF	homolog of Salmonella UTP--glucose-1-P uridyltransferase, probably a UDP-gal transferase
b2043	SF2106	SFV_2100 *	wcaM	orf, hypothetical protein
b2044	SF2107	SFV_2101	wcaL	putative colanic acid biosynthesis glycosyl transferase
b2045	SF2108	SFV_2102	wcaK	putative galactokinase (EC 2.7.1.6).
b2046	SF2109	SFV_2103	wzxC	probable export protein
b2047	SF2110	SFV_2104	wcaJ	putative colanic acid biosynthsis UDP-glucose lipid carrier transferase
b2048	SF2111	SFV_2105 *	cpsG	phosphomannomutase
b2049	SF2112	SFV_2106	cpsB	mannose-1-phosphate guanyltransferase
b2050	SF2113	SFV_2107	wcaI	putative colanic biosynthesis glycosyl transferase
b2051	SF2114	SFV_2108	wcaH	GDP-mannose mannosyl hydrolase
b2052	SF2115	SFV_2109	wcaG	putative nucleotide di-P-sugar epimerase or dehydratase
b2053	SF2116	SFV_2110	gmd	GDP-D-mannose dehydratase
b2054	SF2117	SFV_2111	wcaF	putative transferase
b2055	-	SFV_2114	wcaE	putative colanic acid biosynthesis glycosyl transferase
b2056	SF2120 *	SFV_2115	wcaD	putative colanic acid polymerase
b2057	SF2121	SFV_2116	wcaC	putative glycosyl transferase
b2058	SF2122	SFV_2117	wcaB	putative transferase
b2059	SF2123 *	SFV_2118	wcaA	putative regulator
b2060	SF2124	SFV_2119	wzc	tyrosine-protein kinase
b2061	SF2125	SFV_2120	wzb	low molecular weight protein-tyrosine-phosphatase
b2062	SF2126	SFV_2121	wza	putative polysaccharide export protein
b2063	SF2127	SFV_2122	yegH	putative transport protein
b2064	SF2128	SFV_2123	asmA	suppressor of ompF assembly mutants
b2065	SF2129	SFV_2124	dcd	2'-deoxycytidine 5'-triphosphate deaminase
b2066	SF2130	SFV_2125	udk	uridine/cytidine kinase
b2067	SF2131 *	SFV_2132 *	yegE	putative sensor-type protein
b2068	SF2133	SFV_2131	alkA	3-methyl-adenine DNA glycosylase II, inducible
b2069	SF2134 *	SFV_2130	yegD	putative heat shock protein
b2070	SF2135	SFV_2129	yegI	putative chaperonin
b2071	-	-	yegJ	orf, hypothetical protein
b2072	SF2136	SFV_2128	yegK	orf, hypothetical protein
b2073	SF2137	SFV_2127	yegL	orf, hypothetical protein
b2074	SF2139	SFV_2134	yegM	putative membrane protein
b2075	SF2140 *	SFV_2135	yegN	orf, hypothetical protein
b2076	SF2141	SFV_2137	yegO	orf, hypothetical protein
b2077	SF2142	SFV_2138	yegB	putative transport protein
b2078	SF2143	SFV_2139	baeS	sensor protein (for BaeR)
b2079	SF2144	SFV_2140	baeR	transcriptional response regulatory protein (sensor BaeS)
b2080	SF2145	SFV_2141	yegP	orf, hypothetical protein
b2081	SF2146	SFV_2142	yegQ	orf, hypothetical protein
b2082	-	-	ogrK	prophage P2 ogr protein
b2083	-	-	b2083	orf, hypothetical protein
b2084	SF2147 *	-	b2084	orf, hypothetical protein
b2085	SF2148	SFV_2143	yegR	orf, hypothetical protein
b2086	SF2149	SFV_2144	yegS	orf, hypothetical protein
b2091	SF2151	SFV_2146 *	gatD	galactitol-1-phosphate dehydrogenase
b2092	SF2154	SFV_2147	gatC	PTS system galactitol-specific enzyme IIC
b2093	SF2155	SFV_2148	gatB	galactitol-specific enzyme IIB of phosphotransferase system
b2094	SF2156	SFV_2149 *	gatA	galactitol-specific enzyme IIA of phosphotransferase system
b2095	SF2157	SFV_2150	gatZ	putative tagatose 6-phosphate kinase 1
b2096	SF2158	SFV_2151	gatY	tagatose-bisphosphate aldolase 1
b2097	SF2159	SFV_2152	fbaB	fructose-bisphosphate aldolase class I
b2098	-	SFV_2153	yegT	putative nucleoside permease protein
b2099	SF2160 *	SFV_2154 *	yegU	orf, hypothetical protein
b2100	SF2161	SFV_2155	yegV	putative kinase
b2101	SF2163 *	SFV_2156	yegW	putative transcriptional regulator
b2102	SF2164	SFV_2157	yegX	orf, hypothetical protein
b2103	SF2165	SFV_2158	thiD	phosphomethylpyrimidine kinase
b2104	SF2166	SFV_2159	thiM	hydoxyethylthiazole kinase
b2105	SF2167	SFV_2160	yohL	orf, hypothetical protein
b2106	SF2168 *	SFV_2161	yohM	orf, hypothetical protein
b2107	SF2169	SFV_2162	yohN	orf, hypothetical protein
b2108	SF2170	SFV_2163	yehA	putative type-1 fimbrial protein
b2109	SF2171	SFV_2164	yehB	putative outer membrane protein
[truncated: 2,198 more rows]
