# Supplementary material for: Complete genome sequence of Shigella flexneri 5b and comparison with Shigella flexneri 2a
Source: BMC Genomics. 2006 Jul 6;7:173. doi: 10.1186/1471-2164-7-173 (PMC1550401; doi:10.1186/1471-2164-7-173)
Supplement: Additional file 3 — Orthologs of Sf8401 specific proteins (relative to MG1655) in other Shigella genomes. This gives the full list of 393 Sf8401-specific proteins relative to MG1655 and their orthologs in other Shigella genomes. [file 1471-2164-7-173-S3.xls]

## Sheet: Additional files-3.xls
			Additional file 3
Orthologs of the Sf8401 specific proteins (relative to MG1655) in other Shigella genomes
Sf8401	Sd197	Sf301	Sb227	Ss046	gene	Product
SFV_0201	-	SF0202	-	-	safA	putative cytoplasmic protein
SFV_0202	-	-	-	SSO0249	SFV_0202	orf, conserved hypothetical protein
SFV_0203	-	SF0203	-	-	safB	periplasmic chaperone of fimbral assembly machinery
SFV_0204 *	-	SF0204	-	-	safC	original product: outer membrane usher protein
SFV_0205	-	SF0205	-	-	SFV_0205	putative cytoplasmic protein
SFV_0206	-	SF0206	-	-	sat1	putative cytoplasmic protein
SFV_0207	-	SF0207	-	-	sat2	putative cytoplasmic protein
SFV_0210	-	SF0211	-	-	SFV_0210	orf, conserved hypothetical protein
SFV_0211	-	SF0692	SBO1922	SSO0734	SFV_0211	endopeptidase
SFV_0213	-	SF0690	-	-	SFV_0213	hypothetical bacteriophage protein
SFV_0215	-	SF1599	-	-	SFV_0215	orf, conserved hypothetical protein
SFV_0216	-	-	-	-	SFV_0216	orf, conserved hypothetical protein
SFV_0219	-	SF0215	-	-	SFV_0219	putative terminase large subunit
SFV_0220	-	SF0216	-	-	SFV_0220	putative packaging glycoprotein
SFV_0221	-	SF0217	-	-	SFV_0221	putative scaffolding protein
SFV_0222	-	SF0218	-	-	SFV_0222	putative coat protein
SFV_0223	-	SF0219	-	-	SFV_0223	hypothetical bacteriophage protein
SFV_0224	-	SF0220	-	-	SFV_0224	putative DNA stabilization protein
SFV_0225	-	SF0221	-	-	SFV_0225	putative packaged DNA stabilization protein
SFV_0226	-	SF0222	-	-	SFV_0226	putative packaged DNA stabilization protein
SFV_0227	-	SF0223	-	-	SFV_0227	putative head assembly protein
SFV_0228	-	SF0224	-	-	SFV_0228	putative DNA transfer protein
SFV_0229	-	SF0225	-	-	SFV_0229	putative prophage DNA injection protein
SFV_0230	-	SF0226	-	-	SFV_0230	putative DNA transfer protein
SFV_0238	-	-	-	SSO2723	SFV_0238	putative prohead protease
SFV_0239	-	-	-	-	SFV_0239	putative bacteriophage protein
SFV_0240	-	-	-	-	SFV_0240	putative bacteriophage protein
SFV_0241	-	SF1142	-	-	SFV_0241	putative bacteriophage protein
SFV_0242	-	-	-	-	SFV_0242	putative bacteriophage protein
SFV_0243	-	-	-	-	SFV_0243	putative bacteriophage protein
SFV_0244	-	SF2032	-	-	SFV_0244	putative bacteriophage protein
SFV_0245	-	SF2031	-	SSO2726	SFV_0245	putative sheath protein
SFV_0246	-	SF2030	-	SSO2727	SFV_0246	hypothetical bacteriophage protein
SFV_0247	-	SF2029	-	SSO2728	SFV_0247	putative bacteriophage protein
SFV_0248	-	SF2028	SBO1389	SSO2729	SFV_0248	putative tail protein
SFV_0249	-	-	-	SSO2731	SFV_0249	tail/DNA circulation protein
SFV_0250	-	-	-	SSO2732	SFV_0250	tail protein
SFV_0251	-	-	-	SSO2733	SFV_0251	tail protein
SFV_0252	-	-	-	SSO2734	SFV_0252	tail protein
SFV_0256	-	-	-	-	gtrV	serotype-specific glucosyl transferase
SFV_0260	-	SF1350	-	-	SFV_0260	putative bacteriophage protein
SFV_0261	-	-	-	-	SFV_0261	putative bacteriophage protein
SFV_0262	-	-	-	-	SFV_0262	orf, conserved hypothetical protein
SFV_0263	-	-	-	-	SFV_0263	putative bacteriophage protein
SFV_0264	-	-	-	-	SFV_0264	orf, conserved hypothetical protein
SFV_0266	-	-	-	-	SFV_0266	orf, conserved hypothetical protein
SFV_0269	-	-	-	-	SFV_0269	putative bacteriophage protein
SFV_0272	-	-	-	-	SFV_0272	replication protein O
SFV_0273	SDY4522	SF4154	SBO4065	SSO4232	SFV_0273	replication protein P
SFV_0274	-	-	-	-	SFV_0274	orf, conserved hypothetical protein
SFV_0275	SDY2414	-	-	-	SFV_0275	putative DNA-binding protein Roi of bacteriophage BP-933W
SFV_0278	-	-	-	-	SFV_0278	cell lysis protein
SFV_0279	-	-	-	-	SFV_0279	putative endolysin
SFV_0280	-	SF0692	SBO1922	SSO2436	SFV_0280	putative endopeptidase
SFV_0281	-	-	-	-	SFV_0281	putative bacteriophage protein
SFV_0310	SDY4210	SF0268	SBO0401	SSO0517	SFV_0310	putative Rhs-family protein
SFV_0311	SDY4210	SF0267	SBO3593	SSO1673	SFV_0311	putative Rhs-family protein
SFV_0312	-	SF0266	-	-	SFV_0312	putative Rhs-family protein
SFV_0313	-	NDa	-	-	SFV_0313	putative cytoplasmic protein
SFV_0314	-	-	-	SSO1677	SFV_0314	putative Rhs-family protein
SFV_0328	-	SF2032	-	-	SFV_0328	putative phage transposase
SFV_0358	SDY0346	SF2031	-	SSO0370	SFV_0358	orf, conserved hypothetical protein
SFV_0392	-	SF2030	-	-	SFV_0392	orf, conserved hypothetical protein
SFV_0393	-	SF2029	-	-	SFV_0393	orf, conserved hypothetical protein
SFV_0395	SDY0568	SF2028	-	-	SFV_0395	putative periplasmic protein
SFV_0396	-	-	-	SSO0408	SFV_0396	orf, conserved hypothetical protein
SFV_0397	-	-	-	SSO0409	SFV_0397	orf, conserved hypothetical protein
SFV_0398	-	-	-	SSO0410	SFV_0398	orf, conserved hypothetical protein
SFV_0510	-	SF0478 *	-	-	SFV_0510	putative bacteriophage protein
SFV_0531	SDY0514	-	SBO0446	SSO0536	ybdZ	putative cytoplasmic protein
SFV_0547	SDY0530	SF1350	SBO0460	SSO0550	ybdD	Uncharacterized conserved protein
SFV_0554	SDY0537	-	SBO0463	SSO0554 *	SFV_0554	orf, conserved hypothetical protein
SFV_0573	SDY2420	-	-	SSO0746	SFV_0573	putative integrase
SFV_0629	-	SF0591	-	-	SFV_0629	orf, conserved hypothetical protein
SFV_0631	-	NDa	-	-	SFV_0631	orf, conserved hypothetical protein
SFV_0640	-	SF0602	-	-	SFV_0640	orf, conserved hypothetical protein
SFV_0706	-	SF0661	-	-	SFV_0706	putative repressor protein
SFV_0707	-	SF0662	-	-	SFV_0707	putative phage transposase
SFV_0710	SDY2116	SF0666	-	-	SFV_0710	putative bacteriophage protein
SFV_0711	SDY2117	SF0667	-	SSO0739	SFV_0711	putative bacteriophage protein
SFV_0712	SDY2119	SF0668	-	SSO0738	SFV_0712	putative bacteriophage protein
SFV_0713	SDY2121	SF0670	-	SSO0737	SFV_0713	putative bacteriophage protein
SFV_0714	SDY0731	SF0671	-	SSO0736	SFV_0714	putative bacteriophage protein
SFV_0717	SDY0726	SF0674	-	SSO0736	SFV_0717	putative bacteriophage protein
SFV_0718	SDY0725	SF0675	-	SSO0735	SFV_0718	putative bacteriophage protein
SFV_0721	-	SF0692	-	SSO0734	SFV_0721	endopeptidase
SFV_0733	SDY0579	SF0864	-	SSO1777	SFV_0733	putative bacteriophage protein
SFV_0734	SDY0580	SF1353	-	SSO1778	SFV_0734	unknown protein encoded within prophage
SFV_0735	SDY0581	SF0868	-	SSO0720	SFV_0735	orf, conserved hypothetical protein
SFV_0736	-	SF0869	SBO1709	SSO0721	SFV_0736	orf, conserved hypothetical protein
SFV_0737	-	SF1346	-	SSO0722	SFV_0737	putative bacteriophage protein
SFV_0739	-	SF0873	-	SSO0724 *	SFV_0739	putative bacteriophage protein
SFV_0745	-	SF0880	-	SSO1885	SFV_0745	putative bacteriophage protein
SFV_0748	SDY0773	SF0886	SBO2083	SSO2647	SFV_0748	hypothetical bacteriophage protein
SFV_0749	SDY2753	SF0887 *	SBO0653	SSO2646	ipaH_1	invasion plasmid antigen
SFV_0851	SDY2401	SF0820	-	SSO0851	SFV_0851	orf, conserved hypothetical protein
SFV_0853	-	SF0820	-	SSO0851	SFV_0853	orf, conserved hypothetical protein
SFV_0868	SDY2383	SF0837	SBO0811	SSO0865	SFV_0868	orf, conserved hypothetical protein
SFV_0944	-	SF0937	SBO2229 *	SSO0942	SFV_0944	putative fimbrial-like protein
SFV_1028	-	SF1019	SBO2041 *	SSO1036	SFV_1028	putative cytochrome
SFV_1038	SDY0903	SF2263	SBO2148	SSO2232	SFV_1038	Rtn-like protein
SFV_1064	-	SF1047	-	SSO1019	SFV_1064	orf, conserved hypothetical protein
SFV_1147	SDY1380	SF1132	SBO3647	SSO0868	SFV_1147	putative integrase of prophage
SFV_1148	-	SF1133	-	-	SFV_1148	orf, conserved hypothetical protein
SFV_1149	-	SF1134	-	SSO0871	SFV_1149	hypothetical bacteriophage protein
SFV_1150	-	SF1135	-	SSO0872	SFV_1150	Bacteriophage P4 DNA primase
SFV_1151	-	NDa	-	-	SFV_1151	hypothetical bacteriophage protein
SFV_1152	-	NDa	-	-	SFV_1152	hypothetical bacteriophage protein
SFV_1153	-	SF1137	SBO2127	-	SFV_1153	hypothetical bacteriophage protein
SFV_1156 *	-	SF1138 *	-	-	SFV_1156	original product: putative major head protein
SFV_1157	-	SF1139	-	-	SFV_1157	putative head maturation protease of prophage
SFV_1158	-	SF1140	-	SSO2777	SFV_1158	putative head portal protein
SFV_1159	-	SF1142	-	-	SFV_1159	hypothetical bacteriophage protein
SFV_1160	-	SF1145	-	SSO2780	SFV_1160	hypothetical bacteriophage protein
SFV_1161	-	SF1146	-	SSO2779	SFV_1161	putative terminase of prophage
SFV_1162	-	SF1147	SBO2120	SSO0879	SFV_1162	hypothetical bacteriophage protein
SFV_1163	-	NDa	-	-	SFV_1163	orf, conserved hypothetical protein
SFV_1198	SDY1228	SF1180	-	-	ipaH	invasion plasmid antigen fragment
SFV_1204 *	SDY1235	SF1189*	-	-	prrA	original product: putative outer membrane receptor, probably tonB dependent
SFV_1205	SDY1236	SF1190	-	-	modD	putative molybdenum transport protein
SFV_1206	SDY1237	SF1191	-	-	SFV_1206	orf, conserved hypothetical protein
SFV_1207	SDY1240	SF1192	SBO1692	SSO4459	SFV_1207	putative iron compound ABC transporter, ATP-binding protein
SFV_1209	SDY1242	SF1194	-	SSO4462	SFV_1209	putative ATP-binding protein of ABC transporter
SFV_1287	SDY1348	SF1278	-	SSO1866	SFV_1287	orf, conserved hypothetical protein
SFV_1288	SDY1349	SF1279	-	SSO1865	SFV_1288	orf, conserved hypothetical protein
SFV_1298	SDY1362	SF1289	-	-	SFV_1298	orf, conserved hypothetical protein
SFV_1325	-	SF1314 *	-	SSO1831 *	SFV_1325	orf, conserved hypothetical protein
SFV_1343	-	SF1333	SBO1743	SSO1810	SFV_1343	orf, conserved hypothetical protein
SFV_1344	-	SF1334	SBO1740	SSO1809	SFV_1344	orf, conserved hypothetical protein
SFV_1346	-	SF1336	SBO1738	SSO1807	SFV_1346	orf, conserved hypothetical protein
SFV_1355	SDY4615	SF1344	SBO4421	SSO0723	SFV_1355	putative DNA replication protein
SFV_1356	-	SF1346	-	SSO0722	SFV_1356	putative bacteriophage protein
SFV_1357	-	SF1347	-	SSO1782	SFV_1357	orf, conserved hypothetical protein
SFV_1358	-	SF1349	-	SSO1781	SFV_1358	orf, conserved hypothetical protein
SFV_1359	-	SF1350	-	SSO1780	SFV_1359	putative bacteriophage protein
SFV_1361	SDY0580	SF1353	-	SSO1778	SFV_1361	unknown protein encoded within prophage
SFV_1363	SDY0578	SF1355	SBO1704	-	SFV_1363	orf, conserved hypothetical protein
SFV_1368	-	SF2866	-	-	SFV_1368	putative integrase
SFV_1373	SDY1066	SF1359	SBO0956	SSO2740	SFV_1373	putative tail fiber assembly protein
SFV_1374	SDY1065	SF1360	SBO0955	SSO0749	SFV_1374	putative tail fiber protein
SFV_1375	SDY0773	SF1361	SBO2083	SSO2647	SFV_1375	hypothetical bacteriophage protein
SFV_1376	SDY1454	SF1362	SBO1694	SSO1753	sitD	Iron transport protein, inner membrane component
SFV_1377	SDY1455	SF1363	SBO1693	SSO1752	sitC	Iron transport protein
SFV_1378	SDY1456	SF1364	SBO1692	SSO1751	sitB	Iron transport protein, ATP-binding component
SFV_1379	SDY1457	SF1365	SBO1691	SSO1750	sitA	Iron transport protein, periplasmic-binding protein
SFV_1386	SDY0773	SF1382	SBO2083	SSO0750	SFV_1386	putative tail component of prophage
SFV_1387	SDY2001	SF1383	SBO1256	SSO1317	ipaH_2	invasion plasmid antigen
SFV_1395	SDY1985	SF1391 *	SBO1249	SSO1327	SFV_1395	putative paraquat-inducible protein
SFV_1466	SDY1522	SF1472 *	SBO1335	SSO1403	SFV_1466	orf, conserved hypothetical protein
SFV_1491	SDY1543	SF1631	SBO1361	SSO1428	SFV_1491	part of a kinase
SFV_1500	-	-	SBO1369	SSO1436	SFV_1500	orf, conserved hypothetical protein
SFV_1537	SDY1448	-	SBO1020	SSO1893	SFV_1537	orf, conserved hypothetical protein
SFV_1540 *	SDY1436	SF1544	-	SSO1260	SFV_1540	original product: antitermination protein Q homolog of cryptic prophage
SFV_1541	SDY1435	SF1545	-	SSO1261	SFV_1541	putative endonuclease of cryptic prophage
SFV_1557	SDY2367	SF1598	SBO1551*	SSO0895	SFV_1557	putative oxidoreductase, major subunit
SFV_1597	-	SF1599	-	-	SFV_1597	orf, conserved hypothetical protein
SFV_1602	-	SF1608	-	-	SFV_1602	orf, conserved hypothetical protein
SFV_1624	SDY1543	SF1631	SBO1361	-	SFV_1624	putative transporter
SFV_1664	SDY1868	SF1672 *	SBO3149	SSO1511	SFV_1664	orf, conserved hypothetical protein
SFV_1674	SDY1879 *	SF1680 *	-	SSO1503 *	SFV_1674	member of ATP-dependent helicase superfamily II
SFV_1752	SDY1664	SF1756	SBO1256	SSO1653	SFV_1752	orf, conserved hypothetical protein
SFV_1769	-	SF1773	-	-	SFV_1769	putative acetyltransferase
SFV_1774	SDY2598	SF1778 *	SBO1074	SSO1709	SFV_1774	putative virulence protein
SFV_1819	SDY2562	SF1830	SBO2393	SSO2458	SFV_1819	similar to multidrug resistance protein
SFV_1820	SDY2563	SF1833 *	SBO2394	SSO2459	SFV_1820	putative secretion protein
SFV_1822	SDY2563	SF1833 *	SBO4113	SSO4263	SFV_1822	putative secretion protein
SFV_1836	SDY1384	SF1373	-	-	SFV_1836	putative host-nuclease inhibitor protein Gam
SFV_1837	-	SF1372	-	-	SFV_1837	putative bacteriophage protein
SFV_1871	SDY2092	SF1879	SBO1193	SSO1273	SFV_1871	hypothetical bacteriophage protein
SFV_1872	SDY2003	SF1880	SBO1619	SSO1272	ipaH_3	invasion plasmid antigen
SFV_1873	SDY0772	SF1882	SBO1024	SSO1270	SFV_1873	putative phage tail fiber protein
SFV_1874	SDY0781	SF1883	SBO1197	SSO1762	SFV_1874	putative membrane protein precursor
SFV_1875	-	SF1884	SBO1624	SSO1763	SFV_1875	host specificity protein
SFV_1876	-	SF0717	SBO1625	SSO1764	SFV_1876	putative tail component of prophage
SFV_1877	-	SF0716	SBO1626	SSO2414	SFV_1877	tail assembly protein
SFV_1878	-	SF1887	SBO1627	SSO1766	SFV_1878	minor tail protein
SFV_1879 *	-	SF1889	SBO1629	SSO1768	SFV_1879	original product: putative tail length tape measure protein precursor
SFV_1880	-	SF0712	SBO1630	SSO2418	SFV_1880	putative tail component of prophage
SFV_1881	-	SF1891	SBO1631	SSO2419	SFV_1881	putative tail component of prophage
SFV_1882	-	SF1892	SBO1632	SSO2420	SFV_1882	putative tail component of prophage
SFV_1883	-	SF0709	SBO1633	SSO2421	SFV_1883	putative tail component of prophage
SFV_1884	-	SF1894	SBO1634	SSO2422	SFV_1884	putative tail component of prophage
SFV_1885	-	SF1895	-	SSO2423	SFV_1885	putative tail attachment protein
SFV_1886	-	SF1896	-	SSO2424	SFV_1886	putative DNA-packaging protein
SFV_1892	-	SF1898	-	-	SFV_1892	putative Q antiterminator encoded by prophage
SFV_1893	SDY1435	SF1899	-	SSO1261	SFV_1893	putative endonuclease encoded by cryptic prophage
SFV_1894	-	SF0687	-	SSO1262	SFV_1894	putative bacteriophage protein
SFV_1899	-	SF1053	-	-	SFV_1899	hypothetical bacteriophage protein
SFV_1900	-	SF1047	-	SSO1019	SFV_1900	putative membrane protein
SFV_1901	-	-	-	SSO1020	SFV_1901	orf, conserved hypothetical protein
SFV_1902	-	-	-	SSO1925	SFV_1902	orf, conserved hypothetical protein
SFV_1903	-	-	-	-	SFV_1903	orf, conserved hypothetical protein
SFV_1924	-	SF1927	-	-	SFV_1924	unnamed protein product
SFV_1947	SDY1117	SF1949	SBO1103	SSO1215	SFV_1947	orf, conserved hypothetical protein
SFV_1967	SDY1092 *	SF1966	SBO1083	SSO1193	fliC	flagellin
SFV_1976	SDY2598	SF1975	SBO1074	SSO1988	SFV_1976	putative virulence protein
SFV_2006	SDY2328	SF3514	SBO0247	SSO0283	SFV_2006	putative outer membrane pore protein
SFV_2009	SDY0861	SF1977	SBO1041	SSO2440	SFV_2009	putative outer membrane protein
SFV_2020	SDY1060	SF2201	SBO0952	SSO1886	SFV_2020	unknown protein encoded within prophage
SFV_2021	SDY2001	SF2202 *	SBO1026	SSO2179	ipaH_4	invasion plasmid antigen
SFV_2022	SDY0848	SF2611	SBO0652	SSO2647	SFV_2022	hypothetical bacteriophage protein
SFV_2034 *	-	SF2039	-	-	SFV_2034	original product: putative Q antiterminator of prophage
SFV_2035	SDY1435	SF2040	-	SSO2791	SFV_2035	putative endonuclease encoded by cryptic prophage
SFV_2036	SDY1434	SF2041	SBO0962	SSO1903	SFV_2036	hypothetical bacteriophage protein
SFV_2037	SDY1434	SF1546	SBO0962	SSO1903	SFV_2037	hypothetical bacteriophage protein
SFV_2038	-	SF2043	SBO0965	-	SFV_2038	hypothetical bacteriophage protein
SFV_2040	-	-	SBO0976	-	SFV_2040	unknown protein encoded by prophage
SFV_2043	-	SF2044	SBO0977	SSO0746	SFV_2043	putative integrase for prophage
SFV_2047	-	SF2046	SBO1221	SSO3744	SFV_2047	putative integrase
SFV_2057	SDY2248	SF2055 *	SBO1468	SSO2044	SFV_2057	orf, conserved hypothetical protein
SFV_2066	-	-	-	-	SFV_2066	orf, conserved hypothetical protein
SFV_2069	SDY1380	SF3698	SBO4322	SSO0868	SFV_2069	putative integrase of prophage
SFV_2076	-	SF2076	-	SSO2087	SFV_2076	orf, conserved hypothetical protein
SFV_2090	-	SF2093	-	-	SFV_2090	orf, conserved hypothetical protein
SFV_2091	-	SF2097	-	-	rfc	O-antigen polymerase
SFV_2092	-	SF2098	-	-	rfbG	dTDP-rhamnosyl transferase
SFV_2093	SDY2211	SF2099	-	-	rfbF	dTDP-rhamnosyl transferase
SFV_2094	-	SF2100	SBO0873	SSO3221	rfbE	polysaccharide biosynthesis protein
SFV_2136	SDY3537	SF2140 *	SBO0901	SSO2127	SFV_2136	orf, conserved hypothetical protein
SFV_2145	SDY2262	SF2150	SBO0911	SSO2137	gatR	Galactitol utilization operon repressor
SFV_2174 *	-	SF2185 *	SBO0937	-	molR_2	original product: molybdate metabolism regulator, second fragment 2
SFV_2175	SDY2177	-	SBO0937	-	SFV_2175	putative molybdate metabolism regulator
SFV_2184	SDY2092	SF2200	SBO0950	SSO2173	SFV_2184	putative DNA damage-inducible protein
SFV_2185	SDY0771	-	SBO0951	SSO2177	SFV_2185	hypothetical bacteriophage protein
SFV_2187	SDY2001	SF1383	SBO1026	SSO2179	ipaH_5	invasion plasmid antigen
SFV_2188	SDY0773	SF2611	SBO2083	SSO2647	SFV_2188	hypothetical bacteriophage protein
SFV_2189	-	SF1360	SBO1024	SSO0749	SFV_2189	putative tail fiber protein
SFV_2190	SDY1066	SF2613	SBO0648	-	SFV_2190	putative tail fiber assembly protein
SFV_2195	-	-	-	-	SFV_2195	hypothetical bacteriophage protein
SFV_2196	-	-	SBO1394	-	SFV_2196	putative bacteriophage protein
SFV_2203	SDY2161	-	-	SSO2184	SFV_2203	putative membrane protein
SFV_2301	-	SF2310 *	SBO2066	SSO2288	SFV_2301	orf, conserved hypothetical protein
SFV_2318	-	SF2328	-	SSO2310	SFV_2318	orf, conserved hypothetical protein
SFV_2328	SDY1553	SF2337	SBO1536	SSO1560	SFV_2328	sucrose-6 phosphate hydrolase
SFV_2417	-	SF2426	SBO4322	SSO2406	SFV_2417	putative integrase
SFV_2420	SDY2557 *	SF3835	SBO3129	SSO3922	SFV_2420	putative fructokinase
SFV_2422	SDY2558	SF2430	-	SSO2454	SFV_2422	sucrose hydrolase
SFV_2423	SDY2559	SF2431	SBO3951	SSO2455	SFV_2423	sucrose operon repressor
SFV_2459	SDY2604	SF2463	SBO2431	SSO2496	flxA	orf, conserved hypothetical protein
SFV_2462	SDY2607	-	SBO2434	SSO2499	ypeB	putative cytoplasmic protein
SFV_2473	-	SF2475 *	-	-	SFV_2473	orf, conserved hypothetical protein
SFV_2492	-	SF2493	-	-	SFV_2492	orf, conserved hypothetical protein
SFV_2494	-	SF2494	-	-	SFV_2494	orf, conserved hypothetical protein
SFV_2495	-	SF2495	-	-	SFV_2495	orf, conserved hypothetical protein
SFV_2496	-	SF2496	-	-	SFV_2496	orf, conserved hypothetical protein
SFV_2497	-	NDa	-	-	SFV_2497	orf, conserved hypothetical protein
SFV_2498	SDY1615	SF2498	SBO1563	SSO1631	SFV_2498	orf, conserved hypothetical protein
SFV_2499	SDY1614	SF2499	SBO1564	SSO1632	SFV_2499	putative amino acid antiporter
SFV_2500	-	SF2500	SBO3986	SSO4140	SFV_2500	orf, conserved hypothetical protein
SFV_2517	SDY2657	SF2515	SBO2489	SSO2553	SFV_2517	putative inner membrane protein
SFV_2611	SDY2753	SF2610	SBO0653	SSO2646	ipaH_6	invasion plasmid antigen
SFV_2612	SDY0773	SF2611	SBO2083	SSO2647	SFV_2612	hypothetical bacteriophage protein
SFV_2613	SDY1065	SF1360	SBO0955	SSO0749	SFV_2613	putative tail fiber protein
SFV_2614	SDY1066	SF2613	SBO0648	SSO2740	SFV_2614	putative tail fiber assembly protein
SFV_2618	SDY2773	SF2617	SBO0647	-	SFV_2618	putative tail fiber protein
SFV_2619	SDY2772	SF2618	-	-	SFV_2619	hypothetical bacteriophage protein
SFV_2620	-	SF2619	-	-	SFV_2620	putative bacteriophage protein
SFV_2623	SDY2800	SF2622	-	SSO2685	SFV_2623	orf, conserved hypothetical protein
SFV_2686	SDY2420	SF0894	-	SSO0746	SFV_2686	putative integrase
SFV_2689	-	SF0682	-	-	SFV_2689	putative bacteriophage protein
SFV_2690	-	-	-	-	SFV_2690	putative bacteriophage protein
SFV_2691	SDY2417	-	-	-	ninB	putative recombination protein
SFV_2692	-	-	-	-	SFV_2692	putative bacteriophage protein
SFV_2693	SDY2416	-	-	-	SFV_2693	orf, conserved hypothetical protein
SFV_2694	-	-	-	-	SFV_2694	hypothetical bacteriophage protein
SFV_2695	-	-	-	-	SFV_2695	hypothetical bacteriophage protein
SFV_2696	-	SF0684	SBO4421	-	SFV_2696	putative replication protein DnaC
SFV_2697	SDY4522	SF0686	SBO4065	SSO2793	SFV_2697	putative helicase
SFV_2698	-	SF0687	-	SSO1262	SFV_2698	putative bacteriophage protein
SFV_2699	-	-	-	-	SFV_2699	putative bacteriophage protein
SFV_2704	SDY1998	SF0689	-	SSO2784	SFV_2704	orf, conserved hypothetical protein
SFV_2705	-	SF0690	-	-	SFV_2705	hypothetical bacteriophage protein
SFV_2706	SDY1394	SF0691	SBO1924	SSO2437	SFV_2706	putative lysozyme
SFV_2707	-	SF0692	SBO1922	SSO0734	SFV_2707	endopeptidase
SFV_2716	-	SF0700	-	SSO2430	SFV_2716	putative DNA packaging protein of prophage; terminase large subunit
SFV_2717	-	SF0701	-	SSO2428	SFV_2717	head-tail preconnector gp5
SFV_2718	-	SF0702	-	SSO2428	SFV_2718	putative portal protein
SFV_2719	-	SF0703	-	SSO2427	SFV_2719	head-tail preconnector gp5
SFV_2720	-	SF0704	SBO2124	SSO2426	SFV_2720	capsid protein small subunit
SFV_2721	-	SF0705	SBO2125	SSO2425	SFV_2721	major capsid protein
SFV_2722	-	SF0706	-	SSO2424	SFV_2722	putative DNA-packaging protein
SFV_2723	-	SF0707	-	SSO2423	SFV_2723	putative tail attachment protein
SFV_2724	-	SF0708	SBO1634	SSO2422	SFV_2724	putative tail component of prophage
SFV_2725	-	SF0709	SBO1633	SSO2421	SFV_2725	putative tail component of prophage
SFV_2726	-	SF1892	SBO1632	SSO2420	SFV_2726	putative tail component of prophage
SFV_2727	-	SF1891	SBO1631	SSO2419	SFV_2727	putative tail component of prophage
SFV_2728	-	SF0712	SBO1630	SSO2418	SFV_2728	putative tail component of prophage
SFV_2729 *	-	SF1889	SBO1629	-	SFV_2729	original product: putative tail length tape measure protein precursor
SFV_2730	-	SF1887	SBO1627	SSO1766	SFV_2730	minor tail protein
SFV_2731	-	SF0716	SBO1626	SSO2414	SFV_2731	tail assembly protein
SFV_2732	-	SF0717	SBO1625	SSO1764	SFV_2732	putative tail component of prophage
SFV_2733	-	SF1884	SBO1624	SSO1763	SFV_2733	host specificity protein
SFV_2735	SDY2758	SF1882	SBO1024	SSO0749	SFV_2735	putative phage tail fiber protein
SFV_2736	SDY0773	SF2611	SBO2083	SSO2647	SFV_2736	hypothetical bacteriophage protein
SFV_2737	SDY0834	SF0722	SBO2084	SSO0751	ipaH_7	invasion plasmid antigen
SFV_2758	SDY2939	SF2763	SBO4413	SSO4500	SFV_2758	putative transcriptional regulator
SFV_2759	SDY2938	SF2762	SBO2348	SSO2369	SFV_2759	phenylacrylic acid decarboxylase-like protein
SFV_2760	SDY2937	SF2761	SBO3855	SSO4016	yclC	putative 4-hydroxybenzoate decarboxylase
SFV_2761	SDY0767	SF2760	-	-	SFV_2761	putative regulatory protein
SFV_2762	-	SF2758	-	-	SFV_2762	putative phage transposase
SFV_2787	-	-	-	SSO2863	SFV_2787	putative periplasmic or exported protein
SFV_2788	SDY2913	SF3122	SBO2943	SSO2861	SFV_2788	orf, conserved hypothetical protein
SFV_2867	-	-	SBO2642	-	SFV_2867	orf, conserved hypothetical protein
SFV_2974	SDY3154	SF2913	SBO3065	SSO3080	SFV_2974	orf, conserved hypothetical protein
SFV_2975	SDY3153	SF2914	SBO3064	SSO3081	SFV_2975	putative inner membrane protein
SFV_2976	SDY3152	SF2915 *	SBO3063	SSO3082	SFV_2976	hypothetical lipoprotein
SFV_2977	SDY3152	SF2915 *	SBO3063	SSO3082	SFV_2977	hypothetical lipoprotein
SFV_2978	SDY3151	SF2916	SBO3062	SSO3083	SFV_2978	putative ATP-binding protein of ABC transport system
SFV_2979	SDY3149	SF2917	SBO3061	SSO3084	SFV_2979	putative ATP-binding protein of ABC transport system
SFV_2986	SDY4414	SF2924	SBO4281	SSO4360	SFV_2986	putative serine protease
SFV_2990	SDY3138	SF2928	-	-	SFV_2990	hypothetical lipoprotein
SFV_3010	-	SF2947	-	SSO3110	SFV_3010	orf, conserved hypothetical protein
SFV_3011	-	SF2948	-	SSO3111	SFV_3011	orf, conserved hypothetical protein
SFV_3012	-	SF2949	SBO3585	-	SFV_3012	orf, conserved hypothetical protein
SFV_3013	-	SF2952	-	SSO3115 *	SFV_3013	putative membrane protein
SFV_3021	SDY3110	SF2959	SBO3028	SSO3234	SFV_3021	orf, conserved hypothetical protein
SFV_3027	-	SF3004	-	-	SFV_3027	orf, conserved hypothetical protein
SFV_3036	-	SF3020 *	-	-	SFV_3036	orf, conserved hypothetical protein
SFV_3135	-	SF3134	SBO2955	SSO3247	SFV_3135	putative minor pilin and initiator
SFV_3136	-	-	SBO2956	SSO3248	tsaC	outer membrane fimbrial user protein
SFV_3163	-	NDa	-	-	SFV_3163	orf, conserved hypothetical protein
SFV_3355	SDY3511	SF3368	-	SSO3480	SFV_3355	orf, conserved hypothetical protein
SFV_3485	-	SF3500	SBO3479	SSO3720	hicB	orf, conserved hypothetical protein
SFV_3492	-	SF3508	-	-	SFV_3492	orf, conserved hypothetical protein
SFV_3493	-	SF3509	-	-	SFV_3493	orf, conserved hypothetical protein
SFV_3494	-	SF3510	-	-	SFV_3494	orf, conserved hypothetical protein
SFV_3495	-	SF3511	SBO3240	SSO3289	SFV_3495	putative fimbriae usher
SFV_3498	SDY4570	SF0941	SBO2376	SSO3289	SFV_3498	probable fimbrial protein remnant
SFV_3499	SDY0917	SF3181	SBO4366	-	SFV_3499	periplasmic fimbrial chaperone protein
SFV_3500	-	-	-	-	SFV_3500	orf, conserved hypothetical protein
SFV_3518	-	SF3538	-	SSO3587	SFV_3518	orf, conserved hypothetical protein
SFV_3607	-	SF3963	-	-	SFV_3607	orf, conserved hypothetical protein
SFV_3608	-	NDa	-	-	SFV_3608	orf, conserved hypothetical protein
SFV_3683	SDY3930	SF3893 *	SBO3828 *	-	yigE	orf, conserved hypothetical protein
SFV_3691	SDY3937	SF3886	-	SSO3981	yifL	Uncharacterized conserved protein
SFV_3692	-	SF3885	-	-	SFV_3692	orf, conserved hypothetical protein
SFV_3693	-	SF3884	-	-	SFV_3693	orf, conserved hypothetical protein
SFV_3694	-	SF3883	-	-	SFV_3694	orf, conserved hypothetical protein
SFV_3721	SDY3965	SF3857	SBO3794	SSO3955	SFV_3721	orf, conserved hypothetical protein
SFV_3774	SDY0915	SF3807	SBO4364	SSO3899	lpfA	putative major fimbrial subunit
SFV_3777	SDY2287	SF3723	SBO3240	SSO3903 *	lpfC	putative long polar fimbriae
SFV_3778	SDY0914	SF3726	SBO3653	SSO3905	SFV_3778	putative fimbrial protein
SFV_3850	SDY3554	SF3719	SBO4341	SSO3605	iutA	putative ferric siderophore receptor
SFV_3851	-	SF3718	SBO4340	SSO3604	iucD	lysine:N6-hydroxylase
SFV_3852	-	SF3717	SBO4339	SSO3603	iucC	siderophore biosynthesis protein
SFV_3853	-	SF3716	SBO4338	SSO3602	iucB	siderophore biosynthesis protein
SFV_3854	-	SF3715	SBO4337	SSO3601	iucA	siderophore biosynthesis protein
SFV_3855	SDY1886	SF3714	SBO4336	SSO3600	imm	putative membrane transport protein
SFV_3856	-	SF3713	-	SSO3599	shiE	orf, conserved hypothetical protein
SFV_3864	-	SF3704	-	-	SFV_3864	orf, conserved hypothetical protein
SFV_3868	-	SF3700	-	SSO3225	shiB	orf, conserved hypothetical protein
SFV_3869	SDY4488	SF3699	-	SSO3743	shiA	orf, conserved hypothetical protein
SFV_3882	SDY4079	SF3687	-	SSO3758	SFV_3882	orf, conserved hypothetical protein
SFV_3905	-	SF3663	-	-	waaD	lipopolysaccharide 1,2-N- acetylglucosaminetransferase
SFV_3906	-	SF3662	-	-	waaI	lipid A-core, surface polymer ligase
SFV_3929	SDY4034	SF3641	SBO3605	SSO3803	SFV_3929	orf, conserved hypothetical protein
SFV_3930	SDY4033	SF3640	SBO3605	SSO3803	SFV_3930	putative adhesin
SFV_3931	SDY4032	SF3639	SBO3604	SSO3804	SFV_3931	putative inner membrane lipoprotein
SFV_3935	-	-	SBO3600	SSO3806	SFV_3935	putative cytoplasmic protein
SFV_3946	-	NDa	-	-	SFV_3946	orf, conserved hypothetical protein
SFV_3953	-	-	-	-	SFV_3953	orf, conserved hypothetical protein
SFV_3954	SDY1835	SF4103	SBO3720	SSO3746	SFV_3954	putative permease
SFV_3955	SDY3705	-	-	-	SFV_3955	putative transcriptional regulator
SFV_3980	SDY4343	SF3604	SBO3566	SSO3828	SFV_3980	putative lipoprotein
SFV_3985	SDY3538	SF3599 *	SBO3512	SSO3573	SFV_3985	orf, conserved hypothetical protein
SFV_4031	SDY1578 *	SF4039	SBO2047	-	SFV_4031	starvation sensing protein
SFV_4032 *	-	SF4040 *	-	SSO3128 *	SFV_4032	original product: putative transport protein
SFV_4093	SDY4317	SF4088	SBO4043	SSO4193	sorE	putative L-sorbose-1-P-reductase
SFV_4094	SDY4316	SF4089	SBO4044	SSO4194	sorM	putative sorbose-permease PTS system IID component
SFV_4095	SDY4315	SF4090	SBO4045	SSO4195	sorA	putative sorbose-permease PTS system IIC component
SFV_4096	SDY4314 *	SF4091	SBO4046	SSO1343	sorB	putative sorbose-permease PTS system IIB component
SFV_4097	-	SF4092	SBO4047	SSO4197	sorF	putative sorbose-permease PTS system IIA component
SFV_4098	SDY2057	SF4093	SBO4048	SSO4198	sorD	putative sorbitol-6-phosphate 2-dehydrogenase
SFV_4099	SDY4311	SF4094	SBO4049	SSO4199 *	SFV_4099	putative transcriptional regulator of sorbose uptake and utilization genes
SFV_4221	SDY0842	SF4216	SBO0736	SSO0825	SFV_4221	putative deoR family transcriptional regulator
SFV_4222	SDY4154	SF3791	SBO3699	SSO3624	SFV_4222	orf, conserved hypothetical protein
SFV_4283	SDY2151	SF4282	SBO4241	SSO3002	SFV_4283	orf, conserved hypothetical protein
SFV_4284	-	SF4283	SBO4242	-	SFV_4284	orf, conserved hypothetical protein
SFV_4363	-	SF4362	-	-	SFV_4363	orf, conserved hypothetical protein
SFV_4365	-	SF4364	-	-	SFV_4365	orf, conserved hypothetical protein
SFV_4370	-	-	-	-	SFV_4370	orf, conserved hypothetical protein
SFV_4374	SDY0982	SF4373	SBO4403	SSO4488	hpaC	4-hydroxyphenylacetate 3-monooxygenase coupling protein
SFV_4375 *	-	SF4374	SBO4404	SSO4489	hpaB	original product: 4-hydroxyphenylacetate 3-monooxygenase
SFV_4376	SDY2464	SF4376	SBO2305	SSO2329	SFV_4376	orf, conserved hypothetical protein
SFV_4377	-	SF4377	-	-	hpaA	putative 4-hydroxyphenylacetate 3-monooxygenase operon regulatory protein
SFV_4379	SDY2440	SF4379	SBO4407	SSO4494	hpaI	2,4-dihydroxyhept-2-ene-1,7-dioic acid aldolase
SFV_4381	-	SF4381	SBO4409	SSO4496	hpaF	5-carboxymethyl-2-hydroxymuconate delta-isomerase
SFV_4382	-	SF4382	SBO4410	SSO4497	hpaD	homoprotocatechuate dyoxygenase
SFV_4383	SDY1730	SF4383	SBO4411	SSO4498	hpaE	5-carboxy-2-hydroxymuconate semialdehyde dehydrogenase
SFV_4384	-	SF4384	SBO4412	SSO4499	hpaG	5-oxo-1,2,5-tricarboxilic-3-penten acid decarboxilase/isomerase
SFV_4385	SDY2939	SF4385	SBO4413	SSO4500	hpcR	homoprotocatechuate degradative operon repressor
SFV_4401	SDY4626	SF4401	SBO4428	SSO4515	SFV_4401	putative inner membrane protein
SFV_4419	SDY4646	SF4417	-	-	SFV_4419	orf, conserved hypothetical protein
aSequences exist in the genome but are not recognized as coding genes by the current annotation.
*Pseudogenes
